# Supplementary material for: The effect of the menstrual cycle on dichotic listening
Source: PLoS One. 2019 Feb 22;14(2):e0212673. doi: 10.1371/journal.pone.0212673 (PMC6386373; doi:10.1371/journal.pone.0212673)
Supplement: S1 File — The data for the two participant groups across the three presentation conditions and their laterality. (XLSX) [file pone.0212673.s001.xlsx]

## Sheet: Data
						Forced Left			Forced Right			Open			Laterality Index				Overall Laterality Index
Session	Subject	Group	Risk	Cycle Day	Left	Right	Error	Left	Right	Error	Left	Right	Error		ForcedLeft	ForcedRight	Open		ForcedLeft	ForcedRight	Open
1	1401	Non	1	4	21.6667	63.3333	15	28.3333	51.6667	20	21.6667	55	23.3333		49.0196	29.1667	43.4783		14.3943	21.3474	19.889	mean
2	1401	Non	3	6	38.3333	46.6667	15	11.6667	65	23.3333	55	16.6667	28.3333		9.80392	69.5652	-53.4884		24.0515	25.6326	24.4126
3	1401	Non	77	12	21.6667	51.6667	26.6667	30	48.3333	21.6667	23.3333	53.3333	23.3333		40.9091	23.4043	39.1304
4	1401	Non	130	15	36.6667	55	8.33333	16.6667	61.6667	21.6667	26.6667	51.6667	21.6667		20	57.4468	31.9149
5	1401	Non	50	19	78.3333	6.66667	15	75	3.33333	21.6667	71.6667	5	23.3333		-84.3137	-91.4894	-86.9565
6	1401	Non	3	26	30	51.6667	18.3333	21.6667	55	23.3333	28.3333	53.3333	18.3333		26.5306	43.4783	30.6122
7	1401	Non	2	28	38.3333	31.6667	30	50	35	15	33.3333	40	26.6667		-9.52381	-17.6471	9.09091
8	1401	Non	0	33	40	41.6667	18.3333	30	46.6667	23.3333	28.3333	53.3333	18.3333		2.04082	21.7391	30.6122
1	1405	Non	0	2	50	28.3333	21.6667	20	70	10	31.6667	56.6667	11.6667		-27.6596	55.5556	28.3019
2	1405	Non	3	6	35	31.6667	33.3333	28.3333	26.6667	45	18.3333	58.3333	23.3333		-5	-3.0303	52.1739
3	1405	Non	3	6	33.3333	35	31.6667	30	53.3333	16.6667	30	51.6667	18.3333		2.43902	28	26.5306
4	1405	Non	106	13	31.6667	26.6667	41.6667	38.3333	25	36.6667	53.3333	35	11.6667		-8.57143	-21.0526	-20.7547
5	1405	Non	106	13	66.6667	25	8.33333	11.6667	76.6667	11.6667	31.6667	53.3333	15		-45.4545	73.5849	25.4902
6	1405	Non	34	20	55	25	20	18.3333	66.6667	15	33.3333	36.6667	30		-37.5	56.8627	4.7619
7	1405	Non	18	22	60	26.6667	13.3333	16.6667	65	18.3333	36.6667	48.3333	15		-38.4615	59.1837	13.7255
8	1405	Non	6	25	35	20	45	53.3333	23.3333	23.3333	48.3333	30	21.6667		-27.2727	-39.1304	-23.4043
9	1405	Non	2	27	33.3333	43.3333	23.3333	25	48.3333	26.6667	30	53.3333	16.6667		13.0435	31.8182	28
1	1408	Non	0	1	21.6667	56.6667	21.6667	23.3333	53.3333	23.3333	26.6667	50	23.3333		44.6809	39.1304	30.4348
2	1408	Non	3	6	23.3333	46.6667	30	23.3333	45	31.6667	15	51.6667	33.3333		33.3333	31.7073	55
3	1408	Non	3	6	23.3333	45	31.6667	26.6667	48.3333	25	28.3333	50	21.6667		31.7073	28.8889	27.6596
4	1408	Non	106	13	28.3333	36.6667	35	33.3333	30	36.6667	23.3333	41.6667	35		12.8205	-5.26316	28.2051
5	1408	Non	106	13	28.3333	43.3333	28.3333	21.6667	48.3333	30	18.3333	58.3333	23.3333		20.9302	38.0952	52.1739
6	1408	Non	34	20	20	56.6667	23.3333	25	46.6667	28.3333	25	46.6667	28.3333		47.8261	30.2326	30.2326
7	1408	Non	34	20	26.6667	46.6667	26.6667	26.6667	43.3333	30	20	46.6667	33.3333		27.2727	23.8095	40
8	1408	Non	18	22	15	51.6667	33.3333	23.3333	48.3333	28.3333	18.3333	58.3333	23.3333		55	34.8837	52.1739
9	1408	Non	2	27	18.3333	45	36.6667	21.6667	53.3333	25	16.6667	50	33.3333		42.1053	42.2222	50
1	1409	Non	0	1	23.3333	45	31.6667	31.6667	53.3333	15	30	53.3333	16.6667		31.7073	25.4902	28
2	1409	Non	0	1	35	51.6667	13.3333	36.6667	55	8.33333	36.6667	53.3333	10		19.2308	20	18.5185
3	1409	Non	0	1	36.6667	53.3333	6.66667	35	56.6667	8.33333	43.3333	48.3333	8.33333		18.5185	23.6364	5.45455
4	1409	Non	2	5	30	55	10	36.6667	53.3333	10	33.3333	58.3333	8.33333		29.4118	18.5185	27.2727
5	1409	Non	4	8	40	51.6667	8.33333	36.6667	53.3333	10	38.3333	51.6667	10		12.7273	18.5185	14.8148
6	1409	Non	131	15	38.3333	51.6667	10	35	56.6667	8.33333	33.3333	55	11.6667		14.8148	23.6364	24.5283
7	1413	Non	2	5	25	48.3333	26.6667	18.3333	58.3333	23.3333	15	63.3333	21.6667		31.8182	52.1739	61.7021
8	1413	Non	3	6	28.3333	55	16.6667	26.6667	51.6667	21.6667	30	50	20		32	31.9149	25
9	1413	Non	77	12	13.3333	60	26.6667	18.3333	58.3333	23.3333	26.6667	58.3333	15		63.6364	52.1739	37.2549
1	1413	Non	106	13	28.3333	53.3333	18.3333	25	53.3333	21.6667	25	56.6667	18.3333		30.6122	36.1702	38.7755
2	1413	Non	50	19	25	58.3333	16.6667	30	53.3333	16.6667	25	56.6667	18.3333		40	28	38.7755
3	1413	Non	18	22	30	55	15	33.3333	53.3333	13.3333	30	56.6667	13.3333		29.4118	23.0769	30.7692
4	1413	Non	3	26	23.3333	43.3333	33.3333	18.3333	53.3333	28.3333	16.6667	56.6667	26.6667		30	48.8372	54.5455
5	1413	Non	3	26	20	60	20	33.3333	51.6667	15	25	58.3333	16.6667		50	21.5686	40
6	1413	Non	2	27	36.6667	51.6667	11.6667	36.6667	55	8.33333	26.6667	60	13.3333		16.9811	20	38.4615
1	1418	Non	0	1	35	51.6667	13.3333	23.3333	58.3333	18.3333	26.6667	53.3333	20		19.2308	42.8571	33.3333
2	1418	Non	0	3	38.3333	43.3333	18.3333	41.6667	41.6667	16.6667	40	46.6667	13.3333		6.12245	0	7.69231
3	1418	Non	4	8	35	43.3333	21.6667	55	25	20	50	28.3333	21.6667		10.6383	-37.5	-27.6596
4	1418	Non	24	10				41.6667	41.6667	16.6667	40	46.6667	13.3333			0	7.69231
6	1418	Non	131	15	28.3333	51.6667	20	30	46.6667	23.3333	33.3333	53.3333	13.3333		29.1667	21.7391	23.0769
7	1418	Non	73	20	31.6667	46.6667	21.6667	30	48.3333	21.6667	26.6667	48.3333	25		19.1489	23.4043	28.8889
8	1418	Non	18	22	40	40	20	31.6667	50	18.3333	40	45	15		0	22.449	5.88235
9	1418	Non	2	27	23.3333	60	16.6667	23.3333	53.3333	23.3333	21.6667	53.3333	25		44	39.1304	42.2222
1	1422	Non	2	5	20	36.6667	43.3333	33.3333	31.6667	35	31.6667	35	33.3333		29.4118	-2.5641	5
2	1422	Non	4	8	21.6667	25	53.3333	21.6667	28.3333	50	18.3333	26.6667	55		7.14286	13.3333	18.5185
3	1422	Non	77	12	23.3333	40	36.6667	31.6667	28.3333	40	31.6667	36.6667	31.6667		26.3158	-5.55556	7.31707
4	1422	Non	131	15	25	25	50	21.6667	28.3333	50	18.3333	28.3333	53.3333		0	13.3333	21.4286
5	1422	Non	50	19	30	38.3333	31.6667	31.6667	43.3333	25	33.3333	28.3333	38.3333		12.1951	15.5556	-8.10811
6	1422	Non	18	22	21.6667	25	53.3333	23.3333	26.6667	50	26.6667	26.6667	46.6667		7.14286	6.66667	0
7	1422	Non	2	29	26.6667	33.3333	40	25	45	30	23.3333	31.6667	45		11.1111	28.5714	15.1515
8	1422	Non	0	33	30	33.3333	36.6667	28.3333	36.6667	35	23.3333	35	41.6667		5.26316	12.8205	20
1	1425	Non	0	3	25	41.6667	33.3333	23.3333	45	31.6667	21.6667	41.6667	36.6667		25	31.7073	31.5789
2	1425	Non	1	4	23.3333	43.3333	33.3333	23.3333	45	31.6667	26.6667	45	28.3333		30	31.7073	25.5814
3	1425	Non	3	7	31.6667	33.3333	35	30	46.6667	23.3333	20	45	35		2.5641	21.7391	38.4615
4	1425	Non	24	10	20	45	35	28.3333	40	31.6667	18.3333	50	31.6667		38.4615	17.0732	46.3415
5	1425	Non	126	14	26.6667	33.3333	40	33.3333	38.3333	28.3333	33.3333	36.6667	30		11.1111	6.97674	4.7619
6	1425	Non	99	17	18.3333	51.6667	30	21.6667	51.6667	26.6667	25	48.3333	26.6667		47.619	40.9091	31.8182
7	1425	Non	24	21	40	26.6667	33.3333	45	25	30	46.6667	20	33.3333		-20	-28.5714	-40
8	1425	Non	3	26	26.6667	43.3333	30	20	53.3333	26.6667	25	41.6667	33.3333		23.8095	45.4545	25
9	1425	Non	2	30	33.3333	36.6667	30	38.3333	35	26.6667	33.3333	41.6667	25		4.7619	-4.54545	11.1111
1	1429	Non	0	3	28.3333	31.6667	40	40	30	30	36.6667	48.3333	15		5.55556	-14.2857	13.7255
2	1429	Non	1	4	41.6667	33.3333	25	28.3333	38.3333	33.3333	41.6667	50	8.33333		-11.1111	15	9.09091
3	1429	Non	1	4	30	36.6667	33.3333	38.3333	31.6667	30	38.3333	43.3333	18.3333		10	-9.52381	6.12245
4	1429	Non	24	10	40	31.6667	28.3333	36.6667	48.3333	15	38.3333	48.3333	13.3333		-11.6279	13.7255	11.5385
5	1429	Non	48	11	33.3333	33.3333	33.3333	38.3333	25	36.6667	50	35	15		0	-21.0526	-17.6471
6	1429	Non	48	11	43.3333	26.6667	30	41.6667	30	28.3333	41.6667	40	18.3333		-23.8095	-16.2791	-2.04082
7	1429	Non	50	19	26.6667	30	43.3333	31.6667	36.6667	31.6667	45	45	10		5.88235	7.31707	0
8	1429	Non	2	27	33.3333	53.3333	13.3333	36.6667	50	13.3333	38.3333	53.3333	8.33333		23.0769	15.3846	16.3636
1	1432	Non	0	2	40	36.6667	23.3333	40	43.3333	16.6667	43.3333	36.6667	20		-4.34783	4	-8.33333
2	1432	Non	4	7	46.6667	43.3333	10	43.3333	45	11.6667	36.6667	46.6667	16.6667		-3.7037	1.88679	12
3	1432	Non	10	9	45	36.6667	18.3333	40	43.3333	16.6667	41.6667	36.6667	21.6667		-10.2041	4	-6.38298
4	1432	Non	77	12	50	40	10	45	46.6667	8.33333	41.6667	41.6667	16.6667		-11.1111	1.81818	0
5	1432	Non	99	17	15	41.6667	43.3333	25	38.3333	36.6667	43.3333	26.6667	30		47.0588	21.0526	-23.8095
6	1432	Non	14	23	36.6667	50	13.3333	46.6667	36.6667	16.6667	45	46.6667	8.33333		15.3846	-12	1.81818
7	1432	Non	10	24	31.6667	43.3333	25	40	35	25	45	35	20		15.5556	-6.66667	-12.5
1	1433	Non	0	1	36.6667	36.6667	26.6667	31.6667	51.6667	16.6667	33.3333	60	6.66667		0	24	28.5714
2	1433	Non	3	7	51.6667	30	18.3333	23.3333	61.6667	15	25	61.6667	13.3333		-26.5306	45.098	42.3077
3	1433	Non	4	8	30	50	20	16.6667	58.3333	25	30	56.6667	13.3333		25	55.5556	30.7692
4	1433	Non	126	14	41.6667	41.6667	16.6667	8.33333	73.3333	18.3333	33.3333	60	6.66667		0	79.5918	28.5714
5	1433	Non	131	15	45	38.3333	16.6667	21.6667	60	18.3333	43.3333	48.3333	8.33333		-8	46.9388	5.45455
6	1433	Non	73	18	23.3333	35	41.6667	33.3333	45	21.6667	18.3333	53.3333	28.3333		20	14.8936	48.8372
7	1433	Non	24	21	43.3333	33.3333	23.3333	23.3333	63.3333	13.3333	33.3333	56.6667	10		-13.0435	46.1538	25.9259
8	1433	Non	6	25	43.3333	28.3333	28.3333	21.6667	48.3333	30	31.6667	53.3333	15		-20.9302	38.0952	25.4902
9	1433	Non	2	28	45	41.6667	13.3333	21.6667	65	13.3333	35	53.3333	11.6667		-3.84615	50	20.7547
1	1434	Non	3	7	35	53.3333	11.6667	35	50	15	36.6667	51.6667	11.6667		20.7547	17.6471	16.9811
2	1434	Non	126	14	38.3333	43.3333	18.3333	40	51.6667	8.33333	33.3333	51.6667	15		6.12245	12.7273	21.5686
3	1434	Non	24	21	40	50	10	41.6667	48.3333	10	33.3333	51.6667	15		11.1111	7.40741	21.5686
4	1434	Non	2	28	50	36.6667	13.3333	51.6667	30	18.3333	53.3333	33.3333	13.3333		-15.3846	-26.5306	-23.0769
5	1434	Non	2	30	48.3333	30	21.6667	50	35	15	50	33.3333	16.6667		-23.4043	-17.6471	-20
6	1434	Non	0	36	36.6667	51.6667	11.6667	33.3333	56.6667	10	38.3333	53.3333	8.33333		16.9811	25.9259	16.3636
7	1434	Non	0	37	30	58.3333	11.6667	33.3333	50	16.6667	33.3333	51.6667	15		32.0755	20	21.5686
8	1434	Non	0	41	38.3333	50	11.6667	38.3333	48.3333	13.3333	35	48.3333	16.6667		13.2075	11.5385	16
9	1434	Non	0	43	31.6667	43.3333	25	33.3333	50	16.6667	33.3333	50	16.6667		15.5556	20	20
1	1436	Non	2	5	36.6667	35	28.3333	26.6667	50	23.3333	41.6667	33.3333	23.3333		-2.32558	30.4348	-11.1111
2	1436	Non	2	5	31.6667	46.6667	21.6667	36.6667	46.6667	16.6667	41.6667	36.6667	21.6667		19.1489	12	-6.38298
3	1436	Non	4	8	38.3333	33.3333	26.6667	33.3333	46.6667	20	40	40	20		-6.97674	16.6667	0
4	1436	Non	24	10	41.6667	38.3333	20	38.3333	40	21.6667	38.3333	40	21.6667		-4.16667	2.12766	2.12766
5	1436	Non	77	12	48.3333	33.3333	18.3333	36.6667	35	28.3333	46.6667	35	18.3333		-18.3673	-2.32558	-14.2857
6	1436	Non	131	15	28.3333	30	40	38.3333	31.6667	28.3333	43.3333	35	21.6667		2.85714	-9.52381	-10.6383
7	1436	Non	50	19	30	46.6667	23.3333	36.6667	48.3333	15	36.6667	41.6667	21.6667		21.7391	13.7255	6.38298
8	1436	Non	18	22	36.6667	30	31.6667	41.6667	35	23.3333	26.6667	45	28.3333		-10	-8.69565	25.5814
9	1436	Non	3	26	40	50	10	38.3333	41.6667	20	40	38.3333	21.6667		11.1111	4.16667	-2.12766
1	1441	Non	3	6	18.3333	68.3333	13.3333	21.6667	63.3333	15	20	58.3333	21.6667		57.6923	49.0196	48.9362
2	1441	Non	3	7	18.3333	63.3333	18.3333	25	53.3333	21.6667	18.3333	60	21.6667		55.102	36.1702	53.1915
3	1441	Non	77	12	21.6667	41.6667	36.6667	15	50	35	11.6667	58.3333	30		31.5789	53.8462	66.6667
4	1441	Non	77	12	23.3333	55	21.6667	30	53.3333	16.6667	31.6667	55	13.3333		40.4255	28	26.9231
5	1441	Non	106	13	15	68.3333	16.6667	15	66.6667	18.3333	18.3333	65	16.6667		64	63.2653	56
6	1441	Non	50	19	13.3333	55	31.6667	20	58.3333	21.6667	11.6667	61.6667	26.6667		60.9756	48.9362	68.1818
7	1441	Non	34	20	23.3333	55	21.6667	20	61.6667	18.3333	18.3333	66.6667	15		40.4255	51.0204	56.8627
8	1441	Non	3	26	18.3333	58.3333	23.3333	3.33333	66.6667	30	8.33333	65	26.6667		52.1739	90.4762	77.2727
9	1441	Non	2	27	21.6667	51.6667	26.6667	20	56.6667	23.3333	30	51.6667	18.3333		40.9091	47.8261	26.5306
1	1442	Non	0	2	18.3333	48.3333	33.3333	23.3333	53.3333	23.3333	33.3333	46.6667	20		45	39.1304	16.6667
2	1442	Non	2	5	21.6667	26.6667	51.6667	31.6667	43.3333	25	21.6667	46.6667	31.6667		10.3448	15.5556	36.5854
3	1442	Non	10	9	35	45	20	28.3333	55	16.6667	21.6667	60	18.3333		12.5	32	46.9388
4	1442	Non	77	12	25	30	45	23.3333	50	26.6667	16.6667	48.3333	35		9.09091	36.3636	48.7179
5	1442	Non	121	16	35	41.6667	23.3333	18.3333	63.3333	18.3333	33.3333	48.3333	18.3333		8.69565	55.102	18.3673
6	1442	Non	50	19	15	48.3333	36.6667	25	55	20	23.3333	50	26.6667		52.6316	37.5	36.3636
7	1442	Non	6	25	28.3333	46.6667	25	23.3333	53.3333	23.3333	21.6667	51.6667	26.6667		24.4444	39.1304	40.9091
8	1442	Non	3	26	40	40	20	21.6667	46.6667	31.6667	25	48.3333	26.6667		0	36.5854	31.8182
9	1442	Non	2	30	25	48.3333	26.6667	16.6667	61.6667	21.6667	15	70	15		31.8182	57.4468	64.7059
1	1446	Non	0	1	38.3333	51.6667	10	35	51.6667	13.3333	43.3333	48.3333	8.33333		14.8148	19.2308	5.45455
2	1446	Non	0	2	31.6667	46.6667	21.6667	35	46.6667	18.3333	40	41.6667	18.3333		19.1489	14.2857	2.04082
3	1446	Non	1	4	35	51.6667	13.3333	40	53.3333	6.66667	35	58.3333	6.66667		19.2308	14.2857	25
4	1446	Non	10	9	48.3333	31.6667	20	50	40	10	46.6667	38.3333	15		-20.8333	-11.1111	-9.80392
5	1446	Non	48	11	30	56.6667	13.3333	36.6667	48.3333	15	36.6667	51.6667	11.6667		30.7692	13.7255	16.9811
6	1446	Non	121	16	43.3333	53.3333	3.33333	50	46.6667	3.33333	50	43.3333	6.66667		10.3448	-3.44828	-7.14286
7	1446	Non	34	20	33.3333	51.6667	15	40	51.6667	8.33333	33.3333	55	11.6667		21.5686	12.7273	24.5283
8	1446	Non	14	23	30	53.3333	16.6667	43.3333	46.6667	10	41.6667	48.3333	10		28	3.7037	7.40741
9	1446	Non	6	25	40	28.3333	31.6667	51.6667	40	8.33333	40	35	20		-17.0732	-12.7273	-6.66667
1	1457	Non	1	4	28.3333	28.3333	43.3333	35	35	30	30	33.3333	36.6667		0	0	5.26316
4	1457	Non	99	17	35	35	30	36.6667	45	18.3333	31.6667	43.3333	25		0	10.2041	15.5556
5	1457	Non	73	18	33.3333	46.6667	20	33.3333	45	21.6667	31.6667	43.3333	25		16.6667	14.8936	15.5556
7	1457	Non	18	22	46.6667	36.6667	16.6667	41.6667	43.3333	15	41.6667	41.6667	16.6667		-12	1.96078	0
8	1457	Non	6	25	31.6667	35	33.3333	35	38.3333	26.6667	31.6667	43.3333	25		5	4.54545	15.5556
9	1457	Non	0	32	38.3333	41.6667	20	26.6667	40	33.3333	31.6667	43.3333	25		4.16667	20	15.5556
1	1462	Non	4	8	25	45	30	26.6667	50	23.3333	25	51.6667	23.3333		28.5714	30.4348	34.7826
4	1462	Non	131	15	25	65	10	15	68.3333	16.6667	23.3333	58.3333	18.3333		44.4444	64	42.8571
5	1462	Non	34	20	35	45	20	18.3333	66.6667	15	20	66.6667	13.3333		12.5	56.8627	53.8462
7	1462	Non	18	22	18.3333	63.3333	18.3333	26.6667	61.6667	11.6667	28.3333	55	16.6667		55.102	39.6226	32
8	1462	Non	2	27	20	50	30	25	46.6667	28.3333	18.3333	58.3333	23.3333		42.8571	30.2326	52.1739
	Mean				32.2989	43.1149	24.4943	30.6735	47.5685	21.7466	31.7466	47.3402	20.8676
	St Dev.				10.5447	11.0016	10.6688	10.4452	11.62	8.92569	10.373	10.5891	9.19399
						Forced Left			Forced Right			Open
	Subject	Group	Risk	Cycle Day	Left	Right	Error	Left	Right	Error	Left	Right	Error
	1402	OC-tri	2	28	38.3333	23.3333	38.3333	46.6667	23.3333	30	33.3333	30	36.6667
	1402	OC-tri	0	1	18.3333	41.6667	40	25	35	40	23.3333	48.3333	28.3333
	1402	OC-tri	4	8	18.3333	48.3333	33.3333	23.3333	46.6667	30	25	46.6667	28.3333
	1402	OC-tri	131	15	26.6667	43.3333	30	28.3333	35	36.6667	20	35	45
	1402	OC-tri	18	22	21.6667	38.3333	40	30	36.6667	33.3333	28.3333	40	31.6667
	1402	OC-tri	0	3	35	45	20	23.3333	45	31.6667	28.3333	38.3333	33.3333
	1402	OC-tri	24	10	31.6667	31.6667	36.6667	31.6667	36.6667	31.6667	23.3333	35	41.6667
	1402	OC-tri	50	19	25	35	40	30	36.6667	33.3333	25	41.6667	33.3333
	1402	OC-tri	10	24	36.6667	41.6667	21.6667	31.6667	45	23.3333	30	48.3333	21.6667
	1403	OC-mono	34	20	35	35	30	28.3333	33.3333	38.3333	28.3333	48.3333	23.3333
	1403	OC-mono	2	27	41.6667	25	33.3333	50	28.3333	21.6667	46.6667	30	23.3333
	1403	OC-mono	2	5	31.6667	36.6667	31.6667	33.3333	35	31.6667	28.3333	41.6667	30
	1403	OC-mono	77	12	46.6667	25	28.3333	50	30	20	43.3333	36.6667	20
	1403	OC-mono	50	19	28.3333	51.6667	20	30	38.3333	31.6667	25	46.6667	28.3333
	1403	OC-mono	3	26	26.6667	51.6667	21.6667	38.3333	45	16.6667	31.6667	43.3333	25
	1403	OC-mono	3	7	33.3333	48.3333	18.3333	23.3333	46.6667	30	33.3333	41.6667	25
	1403	OC-mono	121	16	33.3333	48.3333	18.3333	23.3333	60	16.6667	26.6667	50	23.3333
	1403	OC-mono	24	21	30	48.3333	21.6667	25	46.6667	28.3333	30	43.3333	26.6667
	1404	OC-mono	10	24	26.6667	16.6667	56.6667	35	23.3333	41.6667	35	21.6667	43.3333
	1404	OC-mono	0	1	33.3333	23.3333	43.3333	33.3333	21.6667	45	20	38.3333	41.6667
	1404	OC-mono	4	8	23.3333	23.3333	53.3333	21.6667	45	33.3333	21.6667	48.3333	30
	1404	OC-mono	131	15	26.6667	43.3333	30	20	48.3333	31.6667	30	31.6667	38.3333
	1404	OC-mono
	1404	OC-mono	0	1	36.6667	30	33.3333	28.3333	43.3333	28.3333	28.3333	41.6667	30
	1404	OC-mono	4	8	26.6667	38.3333	35	21.6667	50	28.3333	23.3333	50	26.6667
	1404	OC-mono	99	17	25	43.3333	31.6667	31.6667	40	28.3333	28.3333	45	26.6667
	1404	OC-mono	10	24	21.6667	50	28.3333	35	43.3333	21.6667	38.3333	36.6667	25
	1406	OC-mono	3	6	21.6667	45	33.3333	26.6667	43.3333	30	35	46.6667	18.3333
	1406	OC-mono	106	13	38.3333	21.6667	40	41.6667	25	33.3333	53.3333	23.3333	23.3333
	1406	OC-mono	34	20	18.3333	43.3333	38.3333	30	41.6667	28.3333	25	45	30
	1406	OC-mono	2	5	45	31.6667	23.3333	50	25	25	55	16.6667	28.3333
	1406	OC-mono	77	12	50	23.3333	26.6667	53.3333	20	26.6667	56.6667	23.3333	20
	1406	OC-mono	0	3	60	13.3333	26.6667	50	23.3333	26.6667	56.6667	23.3333	20
	1406	OC-mono	24	10	31.6667	50	18.3333	33.3333	45	21.6667	23.3333	51.6667	25
	1406	OC-mono	50	19	28.3333	45	26.6667	33.3333	53.3333	13.3333	30	50	20
	1406	OC-mono	10	24	53.3333	31.6667	15	55	21.6667	23.3333	48.3333	30	21.6667
	1407	OC-tri	126	14	20	48.3333	31.6667	11.6667	53.3333	35	15	63.3333	21.6667
	1407	OC-tri	24	21	55	27.2222	77.7778	30	45	25	23.3333	46.6667	30
	1407	OC-tri	2	28	25	43.3333	31.6667	26.6667	46.6667	26.6667	23.3333	48.3333	28.3333
	1407	OC-tri	4	8	13.3333	53.3333	33.3333	16.6667	53.3333	30	30	41.6667	28.3333
	1407	OC-tri	131	15	16.6667	56.6667	26.6667	25	48.3333	26.6667	15	60	25
	1407	OC-tri	18	22	26.6667	40	33.3333	33.3333	38.3333	28.3333	13.3333	51.6667	35
	1407	OC-tri	2	29	33.3333	41.6667	25	23.3333	45	31.6667	18.3333	46.6667	35
	1407	OC-tri	10	9	25	56.6667	18.3333	20	50	30	16.6667	56.6667	26.6667
	1407	OC-tri	126	14	20	58.3333	21.6667	18.3333	56.6667	25	15	55	30
	1414	OC-monoS	0	89	35	33.3333	31.6667	38.3333	40	21.6667	40	38.3333	21.6667
	1414	OC-monoS	0	96	33.3333	46.6667	20	26.6667	45	28.3333	35	48.3333	16.6667
	1414	OC-monoS	0	103	71.6667	5	23.3333	35	41.6667	23.3333	33.3333	43.3333	23.3333
	1414	OC-monoS	0	110	30	48.3333	21.6667	31.6667	50	18.3333	28.3333	43.3333	28.3333
	1414	OC-monoS	0	117	46.6667	36.6667	16.6667	33.3333	53.3333	13.3333	35	45	20
	1414	OC-monoS	0	123	33.3333	50	16.6667	31.6667	50	18.3333	38.3333	43.3333	18.3333
	1414	OC-monoS	0	130	45	33.3333	21.6667	25	50	25	40	41.6667	18.3333
	1414	OC-monoS	0	139	36.6667	43.3333	20	33.3333	50	16.6667	43.3333	45	11.6667
	1414	OC-monoS	0	144	53.3333	31.6667	15	33.3333	46.6667	20	30	50	20
	1415	OC-mono	0	110	35	38.3333	26.6667	31.6667	50	18.3333	38.3333	50	11.6667
	1415	OC-mono	0	3	40	41.6667	18.3333	40	53.3333	6.66667	40	50	10
	1415	OC-mono	24	10	36.6667	40	23.3333	30	55	15	38.3333	51.6667	10
	1415	OC-mono	99	17	40	46.6667	13.3333	36.6667	46.6667	16.6667	31.6667	46.6667	21.6667
	1415	OC-mono	10	24	45	33.3333	21.6667	35	53.3333	11.6667	40	46.6667	13.3333
	1415	OC-mono	1	31	45	45	10	36.6667	43.3333	20	43.3333	46.6667	10
	1415	OC-mono	0	38	41.6667	43.3333	15	38.3333	43.3333	18.3333	48.3333	43.3333	8.33333
	1415	OC-mono	0	47	41.6667	38.3333	20	46.6667	46.6667	6.66667	41.6667	45	13.3333
	1415	OC-mono	0	52	38.3333	56.6667	5	45	46.6667	8.33333	41.6667	43.3333	15
	1416	OC-tri	3	7	36.6667	28.3333	35	28.3333	41.6667	30	30	30	40
	1416	OC-tri	126	14	36.6667	26.6667	36.6667	33.3333	30	36.6667	31.6667	26.6667	41.6667
	1416	OC-tri	0	1	23.3333	33.3333	43.3333	25	36.6667	38.3333	31.6667	30	38.3333
	1416	OC-tri	4	8	50	33.3333	16.6667	73.3333	5	21.6667	76.6667	6.66667	16.6667
	1416	OC-tri	131	15	23.3333	45	31.6667	28.3333	46.6667	25	20	40	40
	1416	OC-tri	18	22	16.6667	56.6667	26.6667	13.3333	60	26.6667	21.6667	53.3333	25
	1416	OC-tri	0	1	21.6667	51.6667	26.6667	26.6667	50	23.3333	25	51.6667	23.3333
	1416	OC-tri	24	10	25	55	20	28.3333	53.3333	18.3333	18.3333	58.3333	23.3333
	1416	OC-tri	131	15	53.3333	25	21.6667	56.6667	16.6667	26.6667	41.6667	35	23.3333
	1417	OC-mono	99	17	21.6667	43.3333	35	25	53.3333	21.6667	30	56.6667	13.3333
	1417	OC-mono	10	24	16.6667	61.6667	21.6667	28.3333	45	26.6667	25	53.3333	21.6667
	1417	OC-mono	3	7	23.3333	53.3333	23.3333	21.6667	63.3333	15	26.6667	65	8.33333
	1417	OC-mono	126	14	50	26.6667	23.3333	50	33.3333	16.6667	45	26.6667	28.3333
	1417	OC-mono	24	21	23.3333	53.3333	23.3333	28.3333	53.3333	18.3333	26.6667	58.3333	15
	1417	OC-mono	0	1	33.3333	55	11.6667	23.3333	48.3333	28.3333	36.6667	45	18.3333
	1417	OC-mono	4	8	20	56.6667	23.3333	33.3333	50	16.6667	28.3333	53.3333	18.3333
	1417	OC-mono
	1417	OC-mono	18	22	40	46.6667	13.3333	38.3333	43.3333	18.3333	36.6667	45	18.3333
	1419	OC-tri	2	27	23.3333	30	46.6667	20	25	55	25	21.6667	53.3333
	1419	OC-tri	4	8	25	31.6667	43.3333	18.3333	26.6667	55	31.6667	31.6667	36.6667
	1419	OC-tri	131	15	30	31.6667	38.3333	28.3333	30	41.6667	31.6667	30	38.3333
	1419	OC-tri	18	22	23.3333	28.3333	48.3333	26.6667	35	38.3333	31.6667	28.3333	40
	1419	OC-tri	2	29	30	28.3333	41.6667	25	31.6667	43.3333	30	28.3333	41.6667
	1419	OC-tri	3	6	25	31.6667	43.3333	25	38.3333	36.6667	23.3333	46.6667	30
	1419	OC-tri
	1419	OC-tri	18	22	30	31.6667	38.3333	33.3333	31.6667	35	26.6667	36.6667	36.6667
	1419	OC-tri	2	27	26.6667	38.3333	35	23.3333	33.3333	43.3333	31.6667	36.6667	31.6667
	1420	OC-mono	4	8	28.3333	21.6667	50	23.3333	26.6667	50	28.3333	26.6667	45
	1420	OC-mono	131	15	25	25	50	28.3333	26.6667	45	25	28.3333	46.6667
	1420	OC-mono	18	22	33.3333	25	41.6667	23.3333	21.6667	55	28.3333	28.3333	43.3333
	1420	OC-mono	0	3	30	21.6667	48.3333	35	18.3333	46.6667	35	25	40
	1420	OC-mono	24	10	31.6667	31.6667	36.6667	25	30	45	23.3333	38.3333	38.3333
	1420	OC-mono	99	17	25	30	45	25	28.3333	46.6667	25	25	50
	1420	OC-mono	10	24	26.6667	23.3333	50	23.3333	35	41.6667	23.3333	30	46.6667
	1420	OC-mono	1	4	30	36.6667	33.3333	23.3333	28.3333	48.3333	23.3333	40	36.6667
	1420	OC-mono	10	9	26.6667	35	38.3333	23.3333	33.3333	43.3333	30	30	40
	1421	OC-tri	34	20	18.3333	45	36.6667	26.6667	33.3333	40	15	53.3333	31.6667
	1421	OC-tri	3	7	55	18.3333	26.6667	40	23.3333	36.6667	15	53.3333	31.6667
	1421	OC-tri
	1421	OC-tri	24	21	26.6667	45	28.3333	28.3333	53.3333	18.3333	21.6667	58.3333	20
	1421	OC-tri	2	28	20	56.6667	23.3333	25	46.6667	28.3333	20	53.3333	26.6667
	1421	OC-tri	3	7	20	63.3333	16.6667	16.6667	56.6667	26.6667	35	51.6667	13.3333
	1421	OC-tri	126	14	35	48.3333	16.6667	25	45	30	18.3333	51.6667	30
	1421	OC-tri	18	22	31.6667	55	13.3333	31.6667	41.6667	26.6667	33.3333	43.3333	23.3333
	1421	OC-tri	2	27	45	31.6667	23.3333	53.3333	28.3333	18.3333	51.6667	31.6667	16.6667
	1423	OC-mono	4	8	28.3333	46.6667	25	23.3333	38.3333	38.3333	25	43.3333	31.6667
	1423	OC-mono	131	15	20	41.6667	38.3333	21.6667	51.6667	26.6667	26.6667	50	23.3333
	1423	OC-mono	18	22	15	58.3333	26.6667	16.6667	55	28.3333	21.6667	63.3333	15
	1423	OC-mono	0	1	16.6667	65	18.3333	16.6667	56.6667	26.6667	13.3333	61.6667	25
	1423	OC-mono	4	8	23.3333	51.6667	25	13.3333	63.3333	23.3333	10	56.6667	33.3333
	1423	OC-mono	131	15	18.3333	63.3333	18.3333	13.3333	56.6667	30	16.6667	58.3333	25
	1423	OC-mono	18	22	6.66667	73.3333	20	13.3333	70	16.6667	16.6667	65	18.3333
	1423	OC-mono	0	3	15	68.3333	16.6667	21.6667	53.3333	25	13.3333	66.6667	20
	1423	OC-mono	4	8	21.6667	58.3333	20	18.3333	56.6667	25	20	63.3333	16.6667
	1424	OC-tri
	1424	OC-tri
	1424	OC-tri
	1424	OC-tri
	1424	OC-tri	24	21	18.3333	43.3333	38.3333	21.6667	51.6667	26.6667	21.6667	45	33.3333
	1424	OC-tri	0	3	16.6667	60	23.3333	18.3333	53.3333	28.3333	20	46.6667	33.3333
	1424	OC-tri	24	10	21.6667	60	18.3333	16.6667	56.6667	26.6667	25	43.3333	31.6667
	1424	OC-tri	50	19	26.6667	38.3333	35	15	63.3333	21.6667	21.6667	53.3333	25
	1424	OC-tri	10	24	21.6667	46.6667	31.6667	18.3333	55	26.6667	25	53.3333	21.6667
	1426	OC-mono	106	13	21.6667	50	28.3333	15	60	25	15	66.6667	18.3333
	1426	OC-mono	34	20	10	58.3333	31.6667	5	70	25	11.6667	63.3333	25
	1426	OC-mono	2	27	20	60	20	15	68.3333	16.6667	13.3333	73.3333	13.3333
	1426	OC-mono	3	6	25	56.6667	18.3333	11.6667	75	13.3333	20	61.6667	18.3333
	1426	OC-mono	106	13	16.6667	53.3333	30	16.6667	66.6667	16.6667	15	70	15
	1426	OC-mono	34	20	35	48.3333	16.6667	16.6667	68.3333	15	18.3333	61.6667	20
	1426	OC-mono	2	27	31.6667	53.3333	15	11.6667	80	8.33333	11.6667	75	13.3333
	1426	OC-mono	10	9	38.3333	33.3333	28.3333	16.6667	70	13.3333	13.3333	61.6667	25
	1426	OC-mono	126	14	38.3333	41.6667	20	8.33333	71.6667	20	13.3333	66.6667	20
	1427	OC-mono	77	12	33.3333	25	41.6667	18.3333	31.6667	50	28.3333	30	41.6667
	1427	OC-mono	50	19	58.3333	10	31.6667	11.6667	60	28.3333	31.6667	33.3333	35
	1427	OC-mono
	1427	OC-mono	3	6	6.66667	68.3333	25	56.6667	10	33.3333	35	31.6667	33.3333
	1427	OC-mono	106	13	48.3333	21.6667	30	13.3333	51.6667	35	23.3333	48.3333	28.3333
	1427	OC-mono
	1427	OC-mono
	1427	OC-mono
	1427	OC-mono
	1428	OC-mono	3	7	28.3333	48.3333	23.3333	36.6667	48.3333	15	38.3333	48.3333	13.3333
	1428	OC-mono	126	14	31.6667	45	23.3333	36.6667	46.6667	16.6667	40	45	15
	1428	OC-mono
	1428	OC-mono
	1428	OC-mono	3	7	31.6667	45	23.3333	41.6667	41.6667	16.6667	35	45	20
	1428	OC-mono	126	14	50	38.3333	11.6667	40	43.3333	16.6667	40	43.3333	16.6667
	1428	OC-mono	24	21	38.3333	50	11.6667	41.6667	46.6667	11.6667	33.3333	51.6667	15
	1428	OC-mono
	1428	OC-mono	77	12	36.6667	48.3333	15	36.6667	46.6667	16.6667	33.3333	48.3333	18.3333
	1430	OC-mono	6	25	36.6667	35	28.3333	28.3333	41.6667	30	40	46.6667	13.3333
	1430	OC-mono	4	8	50	38.3333	11.6667	45	36.6667	18.3333	45	41.6667	13.3333
	1430	OC-mono	131	15	41.6667	40	18.3333	46.6667	45	8.33333	41.6667	45	13.3333
	1430	OC-mono	18	22	53.3333	40	6.66667	48.3333	43.3333	8.33333	41.6667	46.6667	11.6667
	1430	OC-mono	2	29	45	48.3333	6.66667	38.3333	50	11.6667	43.3333	50	6.66667
	1430	OC-mono	0	1	45	43.3333	11.6667	46.6667	45	8.33333	45	46.6667	8.33333
	1430	OC-mono	4	8	46.6667	45	8.33333	43.3333	46.6667	10	45	45	10
	1430	OC-mono	99	17	45	43.3333	11.6667	46.6667	43.3333	10	46.6667	41.6667	11.6667
	1430	OC-mono	18	22	46.6667	40	13.3333	50	41.6667	8.33333	48.3333	43.3333	8.33333
	1431	OC-bi	131	15	33.3333	26.6667	40	50	23.3333	26.6667	56.6667	18.3333	25
	1431	OC-bi	18	22	25	45	30	11.6667	58.3333	30	21.6667	65	13.3333
	1431	OC-bi	2	29	25	45	30	11.6667	58.3333	30	21.6667	65	13.3333
	1431	OC-bi	3	6	45	40	15	45	41.6667	13.3333	33.3333	41.6667	25
	1431	OC-bi	106	13	18.3333	53.3333	28.3333	16.6667	56.6667	26.6667	10	61.6667	28.3333
	1431	OC-bi	18	22	21.6667	55	23.3333	18.3333	53.3333	28.3333	26.6667	55	18.3333
	1431	OC-bi	2	29	15	61.6667	23.3333	15	63.3333	21.6667	15	55	30
	1431	OC-bi	0	38	56.6667	15	28.3333	60	13.3333	26.6667	60	15	25
	1431	OC-bi	0	43	58.3333	16.6667	25	60	13.3333	26.6667	46.6667	20	33.3333
	1435	OC-tri	121	16	45	25	30	45	25	30	55	20	25
	1435	OC-tri	14	23	16.6667	48.3333	35	26.6667	51.6667	21.6667	31.6667	46.6667	21.6667
	1435	OC-tri	0	1	40	31.6667	28.3333	45	30	25	53.3333	18.3333	28.3333
	1435	OC-tri	4	8	16.6667	41.6667	41.6667	16.6667	23.3333	60	18.3333	50	31.6667
	1435	OC-tri	131	15	35	33.3333	31.6667	23.3333	36.6667	40	23.3333	41.6667	35
	1435	OC-tri	18	22	25	21.6667	53.3333	28.3333	30	41.6667	21.6667	35	43.3333
	1435	OC-tri
	1435	OC-tri	24	10	50	18.3333	31.6667	40	16.6667	43.3333	28.3333	13.3333	58.3333
	1435	OC-tri	131	15	30	25	45	13.3333	30	56.6667	16.6667	38.3333	45
	1440	OC-mono	0	46	28.3333	35	36.6667	28.3333	36.6667	35	33.3333	30	36.6667
	1440	OC-mono	0	53	35	23.3333	41.6667	40	26.6667	33.3333	46.6667	30	23.3333
	1440	OC-mono	3	7	33.3333	31.6667	35	30	50	20	30	41.6667	28.3333
	1440	OC-mono	126	14	26.6667	36.6667	36.6667	36.6667	45	18.3333	48.3333	36.6667	15
	1440	OC-mono	24	21	40	43.3333	16.6667	33.3333	40	26.6667	36.6667	38.3333	25
	1440	OC-mono	2	28	33.3333	38.3333	28.3333	33.3333	55	11.6667	33.3333	50	16.6667
	1440	OC-mono	3	7	38.3333	41.6667	20	43.3333	45	11.6667	40	36.6667	23.3333
	1440	OC-mono	121	16	46.6667	36.6667	16.6667	48.3333	35	16.6667	45	35	20
	1440	OC-mono	24	21	51.6667	28.3333	20	46.6667	30	23.3333	55	31.6667	13.3333
	1443	OC-bi	3	26	25	38.3333	36.6667	31.6667	35	31.6667	28.3333	33.3333	38.3333
	1443	OC-bi	0	33	25	38.3333	36.6667	31.6667	35	31.6667	28.3333	33.3333	38.3333
	1443	OC-bi	0	3	33.3333	23.3333	43.3333	30	35	35	33.3333	28.3333	38.3333
	1443	OC-bi	24	10	36.6667	35	28.3333	23.3333	33.3333	43.3333	26.6667	33.3333	40
	1443	OC-bi	99	17	36.6667	28.3333	35	33.3333	33.3333	33.3333	28.3333	31.6667	40
	1443	OC-bi	10	24	31.6667	35	33.3333	33.3333	38.3333	28.3333	33.3333	43.3333	23.3333
	1443	OC-bi	1	4	26.6667	33.3333	40	21.6667	48.3333	30	26.6667	41.6667	31.6667
	1443	OC-bi	106	13	33.3333	33.3333	33.3333	31.6667	33.3333	35	41.6667	33.3333	25
	1443	OC-bi	73	18	33.3333	38.3333	28.3333	26.6667	45	28.3333	48.3333	33.3333	18.3333
	1444	OC-mono	3	7	21.6667	51.6667	26.6667	26.6667	41.6667	31.6667	20	56.6667	23.3333
	1444	OC-mono	126	14	25	46.6667	28.3333	18.3333	46.6667	35	30	51.6667	18.3333
	1444	OC-mono	0	3	35	40	25	38.3333	46.6667	15	35	46.6667	18.3333
	1444	OC-mono	24	10	23.3333	53.3333	23.3333	28.3333	53.3333	18.3333	23.3333	56.6667	20
	1444	OC-mono
	1444	OC-mono	0	1	25	51.6667	23.3333	30	53.3333	16.6667	20	53.3333	26.6667
	1444	OC-mono	4	8	31.6667	58.3333	10	36.6667	46.6667	16.6667	38.3333	55	6.66667
	1444	OC-mono	99	17	33.3333	48.3333	18.3333	36.6667	48.3333	15	28.3333	51.6667	20
	1444	OC-mono	18	22	33.3333	48.3333	18.3333	38.3333	43.3333	18.3333	43.3333	43.3333	13.3333
	1445	OC-mono	34	20	25	28.3333	46.6667	45	25	30	35	36.6667	28.3333
	1445	OC-mono	2	27	48.3333	28.3333	23.3333	41.6667	30	28.3333	46.6667	26.6667	26.6667
	1445	OC-mono	3	6	48.3333	36.6667	15	36.6667	48.3333	15	53.3333	36.6667	10
	1445	OC-mono	106	13	63.3333	28.3333	8.33333	40	48.3333	11.6667	41.6667	48.3333	10
	1445	OC-mono	34	20	50	31.6667	18.3333	51.6667	43.3333	5	48.3333	38.3333	13.3333
	1445	OC-mono
	1445	OC-mono	3	6	53.3333	26.6667	20	50	43.3333	6.66667	38.3333	48.3333	13.3333
	1445	OC-mono	131	15	51.6667	26.6667	21.6667	45	50	5	38.3333	50	11.6667
	1445	OC-mono	34	20	46.6667	36.6667	16.6667	51.6667	45	3.33333	38.3333	48.3333	13.3333
	1448	OC-mono	0	3	25	31.6667	43.3333	20	58.3333	21.6667	28.3333	48.3333	23.3333
	1448	OC-mono	24	10	16.6667	43.3333	40	16.6667	50	33.3333	21.6667	53.3333	25
	1448	OC-mono	99	17	21.6667	43.3333	35	25	53.3333	21.6667	10	68.3333	21.6667
	1448	OC-mono	10	24	20	58.3333	21.6667	15	53.3333	31.6667	25	53.3333	21.6667
	1448	OC-mono	0	2	15	65	20	18.3333	46.6667	35	11.6667	61.6667	26.6667
	1448	OC-mono	10	9	18.3333	58.3333	23.3333	23.3333	48.3333	28.3333	18.3333	70	11.6667
	1448	OC-mono	121	16	15	58.3333	26.6667	21.6667	60	18.3333	21.6667	51.6667	26.6667
	1448	OC-mono
	1448	OC-mono	0	3	13.3333	70	16.6667	10	68.3333	21.6667	20	61.6667	18.3333
	1449	OC-bi	3	7	81.6667	3.33333	15	83.3333	6.66667	10	16.6667	55	28.3333
	1449	OC-bi	126	14	15	55	30	18.3333	60	21.6667	23.3333	48.3333	28.3333
	1449	OC-bi	24	21	30	53.3333	16.6667	13.3333	68.3333	18.3333	21.6667	56.6667	21.6667
	1449	OC-bi	0	1	25	53.3333	21.6667	31.6667	51.6667	16.6667	23.3333	50	26.6667
	1449	OC-bi	4	8	26.6667	60	13.3333	23.3333	60	16.6667	21.6667	56.6667	21.6667
	1449	OC-bi	131	15	31.6667	45	23.3333	26.6667	51.6667	21.6667	35	48.3333	16.6667
	1449	OC-bi
	1449	OC-bi	0	2	31.6667	60	8.33333	28.3333	46.6667	25	35	53.3333	11.6667
	1449	OC-bi	3	7	38.3333	45	16.6667	33.3333	48.3333	18.3333	36.6667	50	13.3333
	1450	OC-bi	126	14	36.6667	26.6667	36.6667	40	31.6667	28.3333	51.6667	21.6667	26.6667
	1450	OC-bi	24	21	15	61.6667	23.3333	16.6667	60	23.3333	25	60	15
	1450	OC-bi
	1450	OC-bi	126	14	25	48.3333	26.6667	46.6667	28.3333	25	18.3333	55	26.6667
	1450	OC-bi	24	21	10	58.3333	31.6667	20	56.6667	23.3333	21.6667	56.6667	21.6667
	1450	OC-bi	0	1	21.6667	63.3333	15	21.6667	56.6667	21.6667	18.3333	63.3333	18.3333
	1450	OC-bi
	1450	OC-bi	99	17	23.3333	58.3333	18.3333	21.6667	68.3333	10	25	50	25
	1450	OC-bi	18	22	18.3333	63.3333	18.3333	25	53.3333	21.6667	20	60	20
	1451	OC-mono	4	8	21.6667	41.6667	36.6667	25	40	35	30	36.6667	33.3333
	1451	OC-mono	131	15	30	43.3333	26.6667	25	43.3333	31.6667	30	41.6667	28.3333
	1451	OC-mono	18	22	33.3333	30	36.6667	28.3333	36.6667	35	31.6667	38.3333	30
	1451	OC-mono	0	1	33.3333	40	26.6667	31.6667	40	28.3333	28.3333	43.3333	28.3333
	1451	OC-mono	4	8	23.3333	43.3333	33.3333	21.6667	41.6667	36.6667	26.6667	43.3333	30
	1451	OC-mono	131	15	30	41.6667	28.3333	23.3333	46.6667	30	31.6667	35	33.3333
	1451	OC-mono
	1451	OC-mono	0	2	28.3333	48.3333	23.3333	25	45	30	25	46.6667	28.3333
	1451	OC-mono	3	7	25	51.6667	23.3333	23.3333	41.6667	35	21.6667	46.6667	31.6667
	1453	OC-mono
	1453	OC-mono	4	8	31.6667	28.3333	40				33.3333	26.6667	40
	1453	OC-mono	131	15	46.6667	16.6667	36.6667	30	30	40	41.6667	26.6667	31.6667
	1453	OC-mono	18	22	21.6667	48.3333	30	31.6667	38.3333	30	25	40	35
	1453	OC-mono	0	1	35	28.3333	36.6667	33.3333	40	26.6667	30	40	30
	1453	OC-mono	4	8	43.3333	36.6667	20	36.6667	43.3333	20	35	38.3333	26.6667
	1453	OC-mono	131	15	45	31.6667	23.3333	46.6667	26.6667	26.6667	41.6667	31.6667	26.6667
	1453	OC-mono	10	24	30	45	25	38.3333	45	16.6667	38.3333	41.6667	20
	1453	OC-mono	0	1	35	43.3333	21.6667	40	36.6667	23.3333	40	45	15
	1454	OC-mono
	1454	OC-mono	14	23	48.3333	35	16.6667	38.3333	25	36.6667	36.6667	26.6667	36.6667
	1454	OC-mono	0	2	35	25	40	36.6667	30	33.3333	33.3333	26.6667	40
	1454	OC-mono	10	9	28.3333	48.3333	23.3333	23.3333	43.3333	33.3333	25	43.3333	31.6667
	1454	OC-mono	121	16	41.6667	28.3333	30	43.3333	28.3333	28.3333	41.6667	23.3333	35
	1454	OC-mono	14	23	38.3333	31.6667	30	46.6667	28.3333	25	40	28.3333	31.6667
	1454	OC-mono
	1454	OC-mono	4	8	40	31.6667	28.3333	45	31.6667	23.3333	40	26.6667	33.3333
	1454	OC-mono
	1456	OC-bi
	1456	OC-bi	121	16	20	41.6667	38.3333	26.6667	30	43.3333	21.6667	30	48.3333
	1456	OC-bi	14	23	33.3333	23.3333	43.3333	35	23.3333	41.6667	30	26.6667	43.3333
	1456	OC-bi	0	3	40	21.6667	38.3333	18.3333	41.6667	40	21.6667	36.6667	41.6667
	1456	OC-bi
	1456	OC-bi	99	17	18.3333	41.6667	40	16.6667	48.3333	35	21.6667	43.3333	35
	1456	OC-bi	10	24	18.3333	45	36.6667	31.6667	26.6667	41.6667	20	48.3333	31.6667
	1456	OC-bi	3	6	16.6667	51.6667	31.6667	21.6667	36.6667	41.6667	16.6667	43.3333	40
	1456	OC-bi	48	11	23.3333	33.3333	43.3333	21.6667	38.3333	40	23.3333	41.6667	35
	1459	OC-tri
	1459	OC-tri	3	6	41.6667	35	23.3333	28.3333	38.3333	33.3333	31.6667	40	28.3333
	1459	OC-tri	106	13	35	40	25	25	46.6667	28.3333	26.6667	35	38.3333
	1459	OC-tri	34	20	35	40	25	25	46.6667	28.3333	26.6667	35	38.3333
	1459	OC-tri
	1459	OC-tri	0	2	26.6667	43.3333	30	30	43.3333	26.6667	31.6667	35	33.3333
	1459	OC-tri
	1459	OC-tri	73	18	30	38.3333	31.6667	25	48.3333	26.6667	36.6667	41.6667	21.6667
	1459	OC-tri
	1460	OC-tri
	1460	OC-tri	0	1	38.3333	35	26.6667	25	48.3333	26.6667	26.6667	50	23.3333
	1460	OC-tri	3	7	38.3333	35	26.6667	38.3333	48.3333	13.3333	36.6667	45	18.3333
	1460	OC-tri	126	14	35	40	25	35	43.3333	21.6667	35	35	30
	1460	OC-tri	24	21	30	45	25	36.6667	40	23.3333	38.3333	40	21.6667
	1460	OC-tri	2	28	40	35	25	35	48.3333	16.6667	36.6667	50	13.3333
	1460	OC-tri	0	3	36.6667	41.6667	21.6667	33.3333	43.3333	23.3333	36.6667	41.6667	21.6667
	1460	OC-tri
	1460	OC-tri	99	17	33.3333	41.6667	25	31.6667	35	33.3333	35	40	25
	1463	OC-bi
	1463	OC-bi	0	2	35	36.6667	28.3333	40	36.6667	23.3333	31.6667	40	28.3333
	1463	OC-bi
	1463	OC-bi	121	16	40	36.6667	23.3333	50	35	15	33.3333	36.6667	30
	1463	OC-bi	14	23	33.3333	43.3333	23.3333	33.3333	46.6667	20	38.3333	43.3333	18.3333
	1463	OC-bi	2	5	33.3333	45	21.6667	43.3333	35	21.6667	43.3333	38.3333	18.3333
	1463	OC-bi	77	12	40	41.6667	18.3333	40	40	20	38.3333	38.3333	23.3333
	1463	OC-bi	24	21	40	41.6667	18.3333	40	40	20	38.3333	38.3333	23.3333
	1463	OC-bi	3	26	33.3333	51.6667	15	41.6667	46.6667	11.6667	40	46.6667	13.3333
	1464	OC-tri
	1464	OC-tri
	1464	OC-tri	14	23	30	41.6667	28.3333	30	40	30	28.3333	38.3333	33.3333
	1464	OC-tri	0	1	33.3333	33.3333	33.3333	31.6667	31.6667	36.6667	25	38.3333	36.6667
	1464	OC-tri	4	8	23.3333	45	31.6667	30	33.3333	36.6667	33.3333	40	26.6667
	1464	OC-tri	131	15	23.3333	38.3333	38.3333	25	38.3333	36.6667	23.3333	43.3333	33.3333
	1464	OC-tri	18	22	35	33.3333	31.6667	31.6667	41.6667	26.6667	31.6667	38.3333	30
	1464	OC-tri	0	3	31.6667	33.3333	35	36.6667	35	28.3333	31.6667	38.3333	30
	1464	OC-tri	4	8	30	38.3333	31.6667	26.6667	41.6667	31.6667	30	43.3333	26.6667
	1466	OC-tri
	1466	OC-tri
	1466	OC-tri
	1466	OC-tri	34	20	25	40	35	20	40	40	25	45	30
	1466	OC-tri	2	27	33.3333	28.3333	38.3333	25	38.3333	36.6667	23.3333	43.3333	33.3333
	1466	OC-tri	3	6	25	28.3333	46.6667	26.6667	28.3333	45	31.6667	31.6667	36.6667
	1466	OC-tri	106	13	35	23.3333	41.6667	25	35	40	33.3333	31.6667	35
	1466	OC-tri	18	22	28.3333	28.3333	43.3333	35	30	35	23.3333	36.6667	40
	1466	OC-tri	2	27	33.3333	25	41.6667	26.6667	26.6667	46.6667	28.3333	26.6667	45
	Mean				31.898	40.4824	27.8331	30.6131	42.6071	26.7679	30.6643	43.274	26.0617
	St Dev.				11.3431	12.2888	10.3542	11.5	12.4318	10.4422	10.6035	11.7959	9.74322
									80

## Sheet: Laterality
																																												Laterality by session
						Forced Left			Forced Right			Open			Laterality Index						Laterality Index									Forced Left			Forced Right			Open			Laterality Index						NOC				OC
Session	Subject	Group	Risk	Cycle Day	Left	Right	Error	Left	Right	Error	Left	Right	Error		ForcedLeft	ForcedRight	Open	LEA			ForcedLeft	ForcedRight	Open			Session	Subject	Group	Left	Right	Error	Left	Right	Error	Left	Right	Error		ForcedLeft	ForcedRight	Open		Session	ForcedLeft	ForcedRight	Open		ForcedLeft	ForcedRight
1	1401	Non	1	4	21.6667	63.3333	15	28.3333	51.6667	20	21.6667	55	23.3333		49.0196	29.1667	43.4783	-49.0196		NOC	14.3943	21.3474	19.889	mean		1	1401	Non	21.6667	63.3333	15	28.3333	51.6667	20	21.6667	55	23.3333		49.0196	29.1667	43.4783		1	19.9498	25.0994	20.8857		5.21708	8.02221
2	1401	Non	3	6	38.3333	46.6667	15	11.6667	65	23.3333	55	16.6667	28.3333		9.80392	69.5652	-53.4884	-9.80392			24.0515	25.6326	24.4126	StDev		1	1405	Non	50	28.3333	21.6667	20	70	10	31.6667	56.6667	11.6667		-27.6596	55.5556	28.3019		2	13.6611	22.5097	22.8697		8.1123	17.2643
3	1401	Non	77	12	21.6667	51.6667	26.6667	30	48.3333	21.6667	23.3333	53.3333	23.3333		40.9091	23.4043	39.1304	-40.9091								1	1408	Non	21.6667	56.6667	21.6667	23.3333	53.3333	23.3333	26.6667	50	23.3333		44.6809	39.1304	30.4348		3	15.9164	17.4955	19.7117		5.55377	20.2211
4	1401	Non	130	15	36.6667	55	8.33333	16.6667	61.6667	21.6667	26.6667	51.6667	21.6667		20	57.4468	31.9149	-20		OC	11.53	16.193	16.7364			1	1409	Non	23.3333	45	31.6667	31.6667	53.3333	15	30	53.3333	16.6667		31.7073	25.4902	28		4	7.51447	15.4093	17.9		13.531	8.72519
5	1401	Non	50	19	78.3333	6.66667	15	75	3.33333	21.6667	71.6667	5	23.3333		-84.3137	-91.4894	-86.9565	84.3137			28.7516	28.441	26.6015			1	1413	Non	28.3333	53.3333	18.3333	25	53.3333	21.6667	25	56.6667	18.3333		30.6122	36.1702	38.7755		5	8.17992	18.8684	7.15586		17.2713	21.5218
6	1401	Non	3	26	30	51.6667	18.3333	21.6667	55	23.3333	28.3333	53.3333	18.3333		26.5306	43.4783	30.6122	-26.5306								1	1418	Non	35	51.6667	13.3333	23.3333	58.3333	18.3333	26.6667	53.3333	20		19.2308	42.8571	33.3333		6	19.3814	24.365	24.7639		16.5435	22.6581
7	1401	Non	2	28	38.3333	31.6667	30	50	35	15	33.3333	40	26.6667		-9.52381	-17.6471	9.09091	9.52381			Forced Left - LEA					1	1422	Non	20	36.6667	43.3333	33.3333	31.6667	35	31.6667	35	33.3333		29.4118	-2.5641	5		7	9.90342	18.9909	16.7702		17.5231	22.1089
8	1401	Non	0	33	40	41.6667	18.3333	30	46.6667	23.3333	28.3333	53.3333	18.3333		2.04082	21.7391	30.6122	-2.04082		NOC	-14.3943					1	1425	Non	25	41.6667	33.3333	23.3333	45	31.6667	21.6667	41.6667	36.6667		25	31.7073	31.5789		8	14.7794	22.5867	23.9221		9.80516	13.9604
1	1405	Non	0	2	50	28.3333	21.6667	20	70	10	31.6667	56.6667	11.6667		-27.6596	55.5556	28.3019	27.6596			24.0515					1	1429	Non	28.3333	31.6667	40	40	30	30	36.6667	48.3333	15		5.55556	-14.2857	13.7255		9	24.0732	29.812	28.6633		9.7989	12.3418
2	1405	Non	3	6	35	31.6667	33.3333	28.3333	26.6667	45	18.3333	58.3333	23.3333		-5	-3.0303	52.1739	5								1	1432	Non	40	36.6667	23.3333	40	43.3333	16.6667	43.3333	36.6667	20		-4.34783	4	-8.33333
3	1405	Non	3	6	33.3333	35	31.6667	30	53.3333	16.6667	30	51.6667	18.3333		2.43902	28	26.5306	-2.43902		OC	-11.53					1	1433	Non	36.6667	36.6667	26.6667	31.6667	51.6667	16.6667	33.3333	60	6.66667		0	24	28.5714
4	1405	Non	106	13	31.6667	26.6667	41.6667	38.3333	25	36.6667	53.3333	35	11.6667		-8.57143	-21.0526	-20.7547	8.57143			28.7516					1	1434	Non	35	53.3333	11.6667	35	50	15	36.6667	51.6667	11.6667		20.7547	17.6471	16.9811
5	1405	Non	106	13	66.6667	25	8.33333	11.6667	76.6667	11.6667	31.6667	53.3333	15		-45.4545	73.5849	25.4902	45.4545								1	1436	Non	36.6667	35	28.3333	26.6667	50	23.3333	41.6667	33.3333	23.3333		-2.32558	30.4348	-11.1111
6	1405	Non	34	20	55	25	20	18.3333	66.6667	15	33.3333	36.6667	30		-37.5	56.8627	4.7619	37.5								1	1441	Non	18.3333	68.3333	13.3333	21.6667	63.3333	15	20	58.3333	21.6667		57.6923	49.0196	48.9362
7	1405	Non	18	22	60	26.6667	13.3333	16.6667	65	18.3333	36.6667	48.3333	15		-38.4615	59.1837	13.7255	38.4615								1	1442	Non	18.3333	48.3333	33.3333	23.3333	53.3333	23.3333	33.3333	46.6667	20		45	39.1304	16.6667
8	1405	Non	6	25	35	20	45	53.3333	23.3333	23.3333	48.3333	30	21.6667		-27.2727	-39.1304	-23.4043	27.2727								1	1446	Non	38.3333	51.6667	10	35	51.6667	13.3333	43.3333	48.3333	8.33333		14.8148	19.2308	5.45455
9	1405	Non	2	27	33.3333	43.3333	23.3333	25	48.3333	26.6667	30	53.3333	16.6667		13.0435	31.8182	28	-13.0435								1	1457	Non	28.3333	28.3333	43.3333	35	35	30	30	33.3333	36.6667		0	0	5.26316
1	1408	Non	0	1	21.6667	56.6667	21.6667	23.3333	53.3333	23.3333	26.6667	50	23.3333		44.6809	39.1304	30.4348	-44.6809								1	1462	Non	25	45	30	26.6667	50	23.3333	25	51.6667	23.3333		28.5714	30.4348	34.7826
2	1408	Non	3	6	23.3333	46.6667	30	23.3333	45	31.6667	15	51.6667	33.3333		33.3333	31.7073	55	-33.3333								2	1401	Non	38.3333	46.6667	15	11.6667	65	23.3333	55	16.6667	28.3333		9.80392	69.5652	-53.4884
3	1408	Non	3	6	23.3333	45	31.6667	26.6667	48.3333	25	28.3333	50	21.6667		31.7073	28.8889	27.6596	-31.7073								2	1405	Non	35	31.6667	33.3333	28.3333	26.6667	45	18.3333	58.3333	23.3333		-5	-3.0303	52.1739
4	1408	Non	106	13	28.3333	36.6667	35	33.3333	30	36.6667	23.3333	41.6667	35		12.8205	-5.26316	28.2051	-12.8205								2	1408	Non	23.3333	46.6667	30	23.3333	45	31.6667	15	51.6667	33.3333		33.3333	31.7073	55
5	1408	Non	106	13	28.3333	43.3333	28.3333	21.6667	48.3333	30	18.3333	58.3333	23.3333		20.9302	38.0952	52.1739	-20.9302								2	1409	Non	35	51.6667	13.3333	36.6667	55	8.33333	36.6667	53.3333	10		19.2308	20	18.5185
6	1408	Non	34	20	20	56.6667	23.3333	25	46.6667	28.3333	25	46.6667	28.3333		47.8261	30.2326	30.2326	-47.8261								2	1413	Non	25	58.3333	16.6667	30	53.3333	16.6667	25	56.6667	18.3333		40	28	38.7755
7	1408	Non	34	20	26.6667	46.6667	26.6667	26.6667	43.3333	30	20	46.6667	33.3333		27.2727	23.8095	40	-27.2727								2	1418	Non	38.3333	43.3333	18.3333	41.6667	41.6667	16.6667	40	46.6667	13.3333		6.12245	0	7.69231
8	1408	Non	18	22	15	51.6667	33.3333	23.3333	48.3333	28.3333	18.3333	58.3333	23.3333		55	34.8837	52.1739	-55								2	1422	Non	21.6667	25	53.3333	21.6667	28.3333	50	18.3333	26.6667	55		7.14286	13.3333	18.5185
9	1408	Non	2	27	18.3333	45	36.6667	21.6667	53.3333	25	16.6667	50	33.3333		42.1053	42.2222	50	-42.1053								2	1425	Non	23.3333	43.3333	33.3333	23.3333	45	31.6667	26.6667	45	28.3333		30	31.7073	25.5814
1	1409	Non	0	1	23.3333	45	31.6667	31.6667	53.3333	15	30	53.3333	16.6667		31.7073	25.4902	28	-31.7073								2	1429	Non	41.6667	33.3333	25	28.3333	38.3333	33.3333	41.6667	50	8.33333		-11.1111	15	9.09091
2	1409	Non	0	1	35	51.6667	13.3333	36.6667	55	8.33333	36.6667	53.3333	10		19.2308	20	18.5185	-19.2308								2	1432	Non	46.6667	43.3333	10	43.3333	45	11.6667	36.6667	46.6667	16.6667		-3.7037	1.88679	12
3	1409	Non	0	1	36.6667	53.3333	6.66667	35	56.6667	8.33333	43.3333	48.3333	8.33333		18.5185	23.6364	5.45455	-18.5185								2	1433	Non	51.6667	30	18.3333	23.3333	61.6667	15	25	61.6667	13.3333		-26.5306	45.098	42.3077
4	1409	Non	2	5	30	55	10	36.6667	53.3333	10	33.3333	58.3333	8.33333		29.4118	18.5185	27.2727	-29.4118								2	1434	Non	38.3333	43.3333	18.3333	40	51.6667	8.33333	33.3333	51.6667	15		6.12245	12.7273	21.5686
5	1409	Non	4	8	40	51.6667	8.33333	36.6667	53.3333	10	38.3333	51.6667	10		12.7273	18.5185	14.8148	-12.7273								2	1436	Non	31.6667	46.6667	21.6667	36.6667	46.6667	16.6667	41.6667	36.6667	21.6667		19.1489	12	-6.38298
6	1409	Non	131	15	38.3333	51.6667	10	35	56.6667	8.33333	33.3333	55	11.6667		14.8148	23.6364	24.5283	-14.8148								2	1441	Non	18.3333	63.3333	18.3333	25	53.3333	21.6667	18.3333	60	21.6667		55.102	36.1702	53.1915
7	1413	Non	2	5	25	48.3333	26.6667	18.3333	58.3333	23.3333	15	63.3333	21.6667		31.8182	52.1739	61.7021	-31.8182								2	1442	Non	21.6667	26.6667	51.6667	31.6667	43.3333	25	21.6667	46.6667	31.6667		10.3448	15.5556	36.5854
8	1413	Non	3	6	28.3333	55	16.6667	26.6667	51.6667	21.6667	30	50	20		32	31.9149	25	-32								2	1446	Non	31.6667	46.6667	21.6667	35	46.6667	18.3333	40	41.6667	18.3333		19.1489	14.2857	2.04082
9	1413	Non	77	12	13.3333	60	26.6667	18.3333	58.3333	23.3333	26.6667	58.3333	15		63.6364	52.1739	37.2549	-63.6364								3	1401	Non	21.6667	51.6667	26.6667	30	48.3333	21.6667	23.3333	53.3333	23.3333		40.9091	23.4043	39.1304
1	1413	Non	106	13	28.3333	53.3333	18.3333	25	53.3333	21.6667	25	56.6667	18.3333		30.6122	36.1702	38.7755	-30.6122								3	1405	Non	33.3333	35	31.6667	30	53.3333	16.6667	30	51.6667	18.3333		2.43902	28	26.5306
2	1413	Non	50	19	25	58.3333	16.6667	30	53.3333	16.6667	25	56.6667	18.3333		40	28	38.7755	-40								3	1408	Non	23.3333	45	31.6667	26.6667	48.3333	25	28.3333	50	21.6667		31.7073	28.8889	27.6596
3	1413	Non	18	22	30	55	15	33.3333	53.3333	13.3333	30	56.6667	13.3333		29.4118	23.0769	30.7692	-29.4118								3	1409	Non	36.6667	53.3333	6.66667	35	56.6667	8.33333	43.3333	48.3333	8.33333		18.5185	23.6364	5.45455
4	1413	Non	3	26	23.3333	43.3333	33.3333	18.3333	53.3333	28.3333	16.6667	56.6667	26.6667		30	48.8372	54.5455	-30								3	1413	Non	30	55	15	33.3333	53.3333	13.3333	30	56.6667	13.3333		29.4118	23.0769	30.7692
5	1413	Non	3	26	20	60	20	33.3333	51.6667	15	25	58.3333	16.6667		50	21.5686	40	-50								3	1418	Non	35	43.3333	21.6667	55	25	20	50	28.3333	21.6667		10.6383	-37.5	-27.6596
6	1413	Non	2	27	36.6667	51.6667	11.6667	36.6667	55	8.33333	26.6667	60	13.3333		16.9811	20	38.4615	-16.9811								3	1422	Non	23.3333	40	36.6667	31.6667	28.3333	40	31.6667	36.6667	31.6667		26.3158	-5.55556	7.31707
1	1418	Non	0	1	35	51.6667	13.3333	23.3333	58.3333	18.3333	26.6667	53.3333	20		19.2308	42.8571	33.3333	-19.2308								3	1425	Non	31.6667	33.3333	35	30	46.6667	23.3333	20	45	35		2.5641	21.7391	38.4615
2	1418	Non	0	3	38.3333	43.3333	18.3333	41.6667	41.6667	16.6667	40	46.6667	13.3333		6.12245	0	7.69231	-6.12245								3	1429	Non	30	36.6667	33.3333	38.3333	31.6667	30	38.3333	43.3333	18.3333		10	-9.52381	6.12245
3	1418	Non	4	8	35	43.3333	21.6667	55	25	20	50	28.3333	21.6667		10.6383	-37.5	-27.6596	-10.6383								3	1432	Non	45	36.6667	18.3333	40	43.3333	16.6667	41.6667	36.6667	21.6667		-10.2041	4	-6.38298
4	1418	Non	24	10				41.6667	41.6667	16.6667	40	46.6667	13.3333			0	7.69231									3	1433	Non	30	50	20	16.6667	58.3333	25	30	56.6667	13.3333		25	55.5556	30.7692
6	1418	Non	131	15	28.3333	51.6667	20	30	46.6667	23.3333	33.3333	53.3333	13.3333		29.1667	21.7391	23.0769	-29.1667								3	1434	Non	40	50	10	41.6667	48.3333	10	33.3333	51.6667	15		11.1111	7.40741	21.5686
7	1418	Non	73	20	31.6667	46.6667	21.6667	30	48.3333	21.6667	26.6667	48.3333	25		19.1489	23.4043	28.8889	-19.1489								3	1436	Non	38.3333	33.3333	26.6667	33.3333	46.6667	20	40	40	20		-6.97674	16.6667	0
8	1418	Non	18	22	40	40	20	31.6667	50	18.3333	40	45	15		0	22.449	5.88235	0								3	1441	Non	21.6667	41.6667	36.6667	15	50	35	11.6667	58.3333	30		31.5789	53.8462	66.6667
9	1418	Non	2	27	23.3333	60	16.6667	23.3333	53.3333	23.3333	21.6667	53.3333	25		44	39.1304	42.2222	-44								3	1442	Non	35	45	20	28.3333	55	16.6667	21.6667	60	18.3333		12.5	32	46.9388
1	1422	Non	2	5	20	36.6667	43.3333	33.3333	31.6667	35	31.6667	35	33.3333		29.4118	-2.5641	5	-29.4118								3	1446	Non	35	51.6667	13.3333	40	53.3333	6.66667	35	58.3333	6.66667		19.2308	14.2857	25
2	1422	Non	4	8	21.6667	25	53.3333	21.6667	28.3333	50	18.3333	26.6667	55		7.14286	13.3333	18.5185	-7.14286								4	1401	Non	36.6667	55	8.33333	16.6667	61.6667	21.6667	26.6667	51.6667	21.6667		20	57.4468	31.9149
3	1422	Non	77	12	23.3333	40	36.6667	31.6667	28.3333	40	31.6667	36.6667	31.6667		26.3158	-5.55556	7.31707	-26.3158								4	1405	Non	31.6667	26.6667	41.6667	38.3333	25	36.6667	53.3333	35	11.6667		-8.57143	-21.0526	-20.7547
4	1422	Non	131	15	25	25	50	21.6667	28.3333	50	18.3333	28.3333	53.3333		0	13.3333	21.4286	0								4	1408	Non	28.3333	36.6667	35	33.3333	30	36.6667	23.3333	41.6667	35		12.8205	-5.26316	28.2051
5	1422	Non	50	19	30	38.3333	31.6667	31.6667	43.3333	25	33.3333	28.3333	38.3333		12.1951	15.5556	-8.10811	-12.1951								4	1409	Non	30	55	10	36.6667	53.3333	10	33.3333	58.3333	8.33333		29.4118	18.5185	27.2727
6	1422	Non	18	22	21.6667	25	53.3333	23.3333	26.6667	50	26.6667	26.6667	46.6667		7.14286	6.66667	0	-7.14286								4	1413	Non	23.3333	43.3333	33.3333	18.3333	53.3333	28.3333	16.6667	56.6667	26.6667		30	48.8372	54.5455
7	1422	Non	2	29	26.6667	33.3333	40	25	45	30	23.3333	31.6667	45		11.1111	28.5714	15.1515	-11.1111								4	1418	Non				41.6667	41.6667	16.6667	40	46.6667	13.3333			0	7.69231
8	1422	Non	0	33	30	33.3333	36.6667	28.3333	36.6667	35	23.3333	35	41.6667		5.26316	12.8205	20	-5.26316								4	1422	Non	25	25	50	21.6667	28.3333	50	18.3333	28.3333	53.3333		0	13.3333	21.4286
1	1425	Non	0	3	25	41.6667	33.3333	23.3333	45	31.6667	21.6667	41.6667	36.6667		25	31.7073	31.5789	-25								4	1425	Non	20	45	35	28.3333	40	31.6667	18.3333	50	31.6667		38.4615	17.0732	46.3415
2	1425	Non	1	4	23.3333	43.3333	33.3333	23.3333	45	31.6667	26.6667	45	28.3333		30	31.7073	25.5814	-30								4	1429	Non	40	31.6667	28.3333	36.6667	48.3333	15	38.3333	48.3333	13.3333		-11.6279	13.7255	11.5385
3	1425	Non	3	7	31.6667	33.3333	35	30	46.6667	23.3333	20	45	35		2.5641	21.7391	38.4615	-2.5641								4	1432	Non	50	40	10	45	46.6667	8.33333	41.6667	41.6667	16.6667		-11.1111	1.81818	0
4	1425	Non	24	10	20	45	35	28.3333	40	31.6667	18.3333	50	31.6667		38.4615	17.0732	46.3415	-38.4615								4	1433	Non	41.6667	41.6667	16.6667	8.33333	73.3333	18.3333	33.3333	60	6.66667		0	79.5918	28.5714
5	1425	Non	126	14	26.6667	33.3333	40	33.3333	38.3333	28.3333	33.3333	36.6667	30		11.1111	6.97674	4.7619	-11.1111								4	1434	Non	50	36.6667	13.3333	51.6667	30	18.3333	53.3333	33.3333	13.3333		-15.3846	-26.5306	-23.0769
6	1425	Non	99	17	18.3333	51.6667	30	21.6667	51.6667	26.6667	25	48.3333	26.6667		47.619	40.9091	31.8182	-47.619								4	1436	Non	41.6667	38.3333	20	38.3333	40	21.6667	38.3333	40	21.6667		-4.16667	2.12766	2.12766
7	1425	Non	24	21	40	26.6667	33.3333	45	25	30	46.6667	20	33.3333		-20	-28.5714	-40	20								4	1441	Non	23.3333	55	21.6667	30	53.3333	16.6667	31.6667	55	13.3333		40.4255	28	26.9231
8	1425	Non	3	26	26.6667	43.3333	30	20	53.3333	26.6667	25	41.6667	33.3333		23.8095	45.4545	25	-23.8095								4	1442	Non	25	30	45	23.3333	50	26.6667	16.6667	48.3333	35		9.09091	36.3636	48.7179
9	1425	Non	2	30	33.3333	36.6667	30	38.3333	35	26.6667	33.3333	41.6667	25		4.7619	-4.54545	11.1111	-4.7619								4	1446	Non	48.3333	31.6667	20	50	40	10	46.6667	38.3333	15		-20.8333	-11.1111	-9.80392
1	1429	Non	0	3	28.3333	31.6667	40	40	30	30	36.6667	48.3333	15		5.55556	-14.2857	13.7255	-5.55556								4	1457	Non	35	35	30	36.6667	45	18.3333	31.6667	43.3333	25		0	10.2041	15.5556
2	1429	Non	1	4	41.6667	33.3333	25	28.3333	38.3333	33.3333	41.6667	50	8.33333		-11.1111	15	9.09091	11.1111								4	1462	Non	25	65	10	15	68.3333	16.6667	23.3333	58.3333	18.3333		44.4444	64	42.8571
3	1429	Non	1	4	30	36.6667	33.3333	38.3333	31.6667	30	38.3333	43.3333	18.3333		10	-9.52381	6.12245	-10								5	1401	Non	78.3333	6.66667	15	75	3.33333	21.6667	71.6667	5	23.3333		-84.3137	-91.4894	-86.9565
4	1429	Non	24	10	40	31.6667	28.3333	36.6667	48.3333	15	38.3333	48.3333	13.3333		-11.6279	13.7255	11.5385	11.6279								5	1405	Non	66.6667	25	8.33333	11.6667	76.6667	11.6667	31.6667	53.3333	15		-45.4545	73.5849	25.4902
5	1429	Non	48	11	33.3333	33.3333	33.3333	38.3333	25	36.6667	50	35	15		0	-21.0526	-17.6471	0								5	1408	Non	28.3333	43.3333	28.3333	21.6667	48.3333	30	18.3333	58.3333	23.3333		20.9302	38.0952	52.1739
6	1429	Non	48	11	43.3333	26.6667	30	41.6667	30	28.3333	41.6667	40	18.3333		-23.8095	-16.2791	-2.04082	23.8095								5	1409	Non	40	51.6667	8.33333	36.6667	53.3333	10	38.3333	51.6667	10		12.7273	18.5185	14.8148
7	1429	Non	50	19	26.6667	30	43.3333	31.6667	36.6667	31.6667	45	45	10		5.88235	7.31707	0	-5.88235								5	1413	Non	20	60	20	33.3333	51.6667	15	25	58.3333	16.6667		50	21.5686	40
8	1429	Non	2	27	33.3333	53.3333	13.3333	36.6667	50	13.3333	38.3333	53.3333	8.33333		23.0769	15.3846	16.3636	-23.0769								5	1422	Non	30	38.3333	31.6667	31.6667	43.3333	25	33.3333	28.3333	38.3333		12.1951	15.5556	-8.10811
1	1432	Non	0	2	40	36.6667	23.3333	40	43.3333	16.6667	43.3333	36.6667	20		-4.34783	4	-8.33333	4.34783								5	1425	Non	26.6667	33.3333	40	33.3333	38.3333	28.3333	33.3333	36.6667	30		11.1111	6.97674	4.7619
2	1432	Non	4	7	46.6667	43.3333	10	43.3333	45	11.6667	36.6667	46.6667	16.6667		-3.7037	1.88679	12	3.7037								5	1429	Non	33.3333	33.3333	33.3333	38.3333	25	36.6667	50	35	15		0	-21.0526	-17.6471
3	1432	Non	10	9	45	36.6667	18.3333	40	43.3333	16.6667	41.6667	36.6667	21.6667		-10.2041	4	-6.38298	10.2041								5	1432	Non	15	41.6667	43.3333	25	38.3333	36.6667	43.3333	26.6667	30		47.0588	21.0526	-23.8095
4	1432	Non	77	12	50	40	10	45	46.6667	8.33333	41.6667	41.6667	16.6667		-11.1111	1.81818	0	11.1111								5	1433	Non	45	38.3333	16.6667	21.6667	60	18.3333	43.3333	48.3333	8.33333		-8	46.9388	5.45455
5	1432	Non	99	17	15	41.6667	43.3333	25	38.3333	36.6667	43.3333	26.6667	30		47.0588	21.0526	-23.8095	-47.0588								5	1434	Non	48.3333	30	21.6667	50	35	15	50	33.3333	16.6667		-23.4043	-17.6471	-20
6	1432	Non	14	23	36.6667	50	13.3333	46.6667	36.6667	16.6667	45	46.6667	8.33333		15.3846	-12	1.81818	-15.3846								5	1436	Non	48.3333	33.3333	18.3333	36.6667	35	28.3333	46.6667	35	18.3333		-18.3673	-2.32558	-14.2857
7	1432	Non	10	24	31.6667	43.3333	25	40	35	25	45	35	20		15.5556	-6.66667	-12.5	-15.5556								5	1441	Non	15	68.3333	16.6667	15	66.6667	18.3333	18.3333	65	16.6667		64	63.2653	56
1	1433	Non	0	1	36.6667	36.6667	26.6667	31.6667	51.6667	16.6667	33.3333	60	6.66667		0	24	28.5714	0								5	1442	Non	35	41.6667	23.3333	18.3333	63.3333	18.3333	33.3333	48.3333	18.3333		8.69565	55.102	18.3673
2	1433	Non	3	7	51.6667	30	18.3333	23.3333	61.6667	15	25	61.6667	13.3333		-26.5306	45.098	42.3077	26.5306								5	1446	Non	30	56.6667	13.3333	36.6667	48.3333	15	36.6667	51.6667	11.6667		30.7692	13.7255	16.9811
3	1433	Non	4	8	30	50	20	16.6667	58.3333	25	30	56.6667	13.3333		25	55.5556	30.7692	-25								5	1457	Non	33.3333	46.6667	20	33.3333	45	21.6667	31.6667	43.3333	25		16.6667	14.8936	15.5556
4	1433	Non	126	14	41.6667	41.6667	16.6667	8.33333	73.3333	18.3333	33.3333	60	6.66667		0	79.5918	28.5714	0								5	1462	Non	35	45	20	18.3333	66.6667	15	20	66.6667	13.3333		12.5	56.8627	53.8462
5	1433	Non	131	15	45	38.3333	16.6667	21.6667	60	18.3333	43.3333	48.3333	8.33333		-8	46.9388	5.45455	8								6	1401	Non	30	51.6667	18.3333	21.6667	55	23.3333	28.3333	53.3333	18.3333		26.5306	43.4783	30.6122
6	1433	Non	73	18	23.3333	35	41.6667	33.3333	45	21.6667	18.3333	53.3333	28.3333		20	14.8936	48.8372	-20								6	1405	Non	55	25	20	18.3333	66.6667	15	33.3333	36.6667	30		-37.5	56.8627	4.7619
7	1433	Non	24	21	43.3333	33.3333	23.3333	23.3333	63.3333	13.3333	33.3333	56.6667	10		-13.0435	46.1538	25.9259	13.0435								6	1408	Non	20	56.6667	23.3333	25	46.6667	28.3333	25	46.6667	28.3333		47.8261	30.2326	30.2326
8	1433	Non	6	25	43.3333	28.3333	28.3333	21.6667	48.3333	30	31.6667	53.3333	15		-20.9302	38.0952	25.4902	20.9302								6	1409	Non	38.3333	51.6667	10	35	56.6667	8.33333	33.3333	55	11.6667		14.8148	23.6364	24.5283
9	1433	Non	2	28	45	41.6667	13.3333	21.6667	65	13.3333	35	53.3333	11.6667		-3.84615	50	20.7547	3.84615								6	1413	Non	36.6667	51.6667	11.6667	36.6667	55	8.33333	26.6667	60	13.3333		16.9811	20	38.4615
1	1434	Non	3	7	35	53.3333	11.6667	35	50	15	36.6667	51.6667	11.6667		20.7547	17.6471	16.9811	-20.7547								6	1418	Non	28.3333	51.6667	20	30	46.6667	23.3333	33.3333	53.3333	13.3333		29.1667	21.7391	23.0769
2	1434	Non	126	14	38.3333	43.3333	18.3333	40	51.6667	8.33333	33.3333	51.6667	15		6.12245	12.7273	21.5686	-6.12245								6	1422	Non	21.6667	25	53.3333	23.3333	26.6667	50	26.6667	26.6667	46.6667		7.14286	6.66667	0
3	1434	Non	24	21	40	50	10	41.6667	48.3333	10	33.3333	51.6667	15		11.1111	7.40741	21.5686	-11.1111								6	1425	Non	18.3333	51.6667	30	21.6667	51.6667	26.6667	25	48.3333	26.6667		47.619	40.9091	31.8182
4	1434	Non	2	28	50	36.6667	13.3333	51.6667	30	18.3333	53.3333	33.3333	13.3333		-15.3846	-26.5306	-23.0769	15.3846								6	1429	Non	43.3333	26.6667	30	41.6667	30	28.3333	41.6667	40	18.3333		-23.8095	-16.2791	-2.04082
5	1434	Non	2	30	48.3333	30	21.6667	50	35	15	50	33.3333	16.6667		-23.4043	-17.6471	-20	23.4043								6	1432	Non	36.6667	50	13.3333	46.6667	36.6667	16.6667	45	46.6667	8.33333		15.3846	-12	1.81818
6	1434	Non	0	36	36.6667	51.6667	11.6667	33.3333	56.6667	10	38.3333	53.3333	8.33333		16.9811	25.9259	16.3636	-16.9811								6	1433	Non	23.3333	35	41.6667	33.3333	45	21.6667	18.3333	53.3333	28.3333		20	14.8936	48.8372
7	1434	Non	0	37	30	58.3333	11.6667	33.3333	50	16.6667	33.3333	51.6667	15		32.0755	20	21.5686	-32.0755								6	1434	Non	36.6667	51.6667	11.6667	33.3333	56.6667	10	38.3333	53.3333	8.33333		16.9811	25.9259	16.3636
8	1434	Non	0	41	38.3333	50	11.6667	38.3333	48.3333	13.3333	35	48.3333	16.6667		13.2075	11.5385	16	-13.2075								6	1436	Non	28.3333	30	40	38.3333	31.6667	28.3333	43.3333	35	21.6667		2.85714	-9.52381	-10.6383
9	1434	Non	0	43	31.6667	43.3333	25	33.3333	50	16.6667	33.3333	50	16.6667		15.5556	20	20	-15.5556								6	1441	Non	13.3333	55	31.6667	20	58.3333	21.6667	11.6667	61.6667	26.6667		60.9756	48.9362	68.1818
1	1436	Non	2	5	36.6667	35	28.3333	26.6667	50	23.3333	41.6667	33.3333	23.3333		-2.32558	30.4348	-11.1111	2.32558								6	1442	Non	15	48.3333	36.6667	25	55	20	23.3333	50	26.6667		52.6316	37.5	36.3636
2	1436	Non	2	5	31.6667	46.6667	21.6667	36.6667	46.6667	16.6667	41.6667	36.6667	21.6667		19.1489	12	-6.38298	-19.1489								6	1446	Non	43.3333	53.3333	3.33333	50	46.6667	3.33333	50	43.3333	6.66667		10.3448	-3.44828	-7.14286
3	1436	Non	4	8	38.3333	33.3333	26.6667	33.3333	46.6667	20	40	40	20		-6.97674	16.6667	0	6.97674								7	1401	Non	38.3333	31.6667	30	50	35	15	33.3333	40	26.6667		-9.52381	-17.6471	9.09091
4	1436	Non	24	10	41.6667	38.3333	20	38.3333	40	21.6667	38.3333	40	21.6667		-4.16667	2.12766	2.12766	4.16667								7	1405	Non	60	26.6667	13.3333	16.6667	65	18.3333	36.6667	48.3333	15		-38.4615	59.1837	13.7255
5	1436	Non	77	12	48.3333	33.3333	18.3333	36.6667	35	28.3333	46.6667	35	18.3333		-18.3673	-2.32558	-14.2857	18.3673								7	1408	Non	26.6667	46.6667	26.6667	26.6667	43.3333	30	20	46.6667	33.3333		27.2727	23.8095	40
6	1436	Non	131	15	28.3333	30	40	38.3333	31.6667	28.3333	43.3333	35	21.6667		2.85714	-9.52381	-10.6383	-2.85714								7	1413	Non	25	48.3333	26.6667	18.3333	58.3333	23.3333	15	63.3333	21.6667		31.8182	52.1739	61.7021
7	1436	Non	50	19	30	46.6667	23.3333	36.6667	48.3333	15	36.6667	41.6667	21.6667		21.7391	13.7255	6.38298	-21.7391								7	1418	Non	31.6667	46.6667	21.6667	30	48.3333	21.6667	26.6667	48.3333	25		19.1489	23.4043	28.8889
8	1436	Non	18	22	36.6667	30	31.6667	41.6667	35	23.3333	26.6667	45	28.3333		-10	-8.69565	25.5814	10								7	1422	Non	26.6667	33.3333	40	25	45	30	23.3333	31.6667	45		11.1111	28.5714	15.1515
9	1436	Non	3	26	40	50	10	38.3333	41.6667	20	40	38.3333	21.6667		11.1111	4.16667	-2.12766	-11.1111								7	1425	Non	40	26.6667	33.3333	45	25	30	46.6667	20	33.3333		-20	-28.5714	-40
1	1441	Non	3	6	18.3333	68.3333	13.3333	21.6667	63.3333	15	20	58.3333	21.6667		57.6923	49.0196	48.9362	-57.6923								7	1429	Non	26.6667	30	43.3333	31.6667	36.6667	31.6667	45	45	10		5.88235	7.31707	0
2	1441	Non	3	7	18.3333	63.3333	18.3333	25	53.3333	21.6667	18.3333	60	21.6667		55.102	36.1702	53.1915	-55.102								7	1432	Non	31.6667	43.3333	25	40	35	25	45	35	20		15.5556	-6.66667	-12.5
3	1441	Non	77	12	21.6667	41.6667	36.6667	15	50	35	11.6667	58.3333	30		31.5789	53.8462	66.6667	-31.5789								7	1433	Non	43.3333	33.3333	23.3333	23.3333	63.3333	13.3333	33.3333	56.6667	10		-13.0435	46.1538	25.9259
4	1441	Non	77	12	23.3333	55	21.6667	30	53.3333	16.6667	31.6667	55	13.3333		40.4255	28	26.9231	-40.4255								7	1434	Non	30	58.3333	11.6667	33.3333	50	16.6667	33.3333	51.6667	15		32.0755	20	21.5686
5	1441	Non	106	13	15	68.3333	16.6667	15	66.6667	18.3333	18.3333	65	16.6667		64	63.2653	56	-64								7	1436	Non	30	46.6667	23.3333	36.6667	48.3333	15	36.6667	41.6667	21.6667		21.7391	13.7255	6.38298
6	1441	Non	50	19	13.3333	55	31.6667	20	58.3333	21.6667	11.6667	61.6667	26.6667		60.9756	48.9362	68.1818	-60.9756								7	1441	Non	23.3333	55	21.6667	20	61.6667	18.3333	18.3333	66.6667	15		40.4255	51.0204	56.8627
7	1441	Non	34	20	23.3333	55	21.6667	20	61.6667	18.3333	18.3333	66.6667	15		40.4255	51.0204	56.8627	-40.4255								7	1442	Non	28.3333	46.6667	25	23.3333	53.3333	23.3333	21.6667	51.6667	26.6667		24.4444	39.1304	40.9091
8	1441	Non	3	26	18.3333	58.3333	23.3333	3.33333	66.6667	30	8.33333	65	26.6667		52.1739	90.4762	77.2727	-52.1739								7	1446	Non	33.3333	51.6667	15	40	51.6667	8.33333	33.3333	55	11.6667		21.5686	12.7273	24.5283
9	1441	Non	2	27	21.6667	51.6667	26.6667	20	56.6667	23.3333	30	51.6667	18.3333		40.9091	47.8261	26.5306	-40.9091								7	1457	Non	46.6667	36.6667	16.6667	41.6667	43.3333	15	41.6667	41.6667	16.6667		-12	1.96078	0
1	1442	Non	0	2	18.3333	48.3333	33.3333	23.3333	53.3333	23.3333	33.3333	46.6667	20		45	39.1304	16.6667	-45								7	1462	Non	18.3333	63.3333	18.3333	26.6667	61.6667	11.6667	28.3333	55	16.6667		55.102	39.6226	32
2	1442	Non	2	5	21.6667	26.6667	51.6667	31.6667	43.3333	25	21.6667	46.6667	31.6667		10.3448	15.5556	36.5854	-10.3448								8	1401	Non	40	41.6667	18.3333	30	46.6667	23.3333	28.3333	53.3333	18.3333		2.04082	21.7391	30.6122
3	1442	Non	10	9	35	45	20	28.3333	55	16.6667	21.6667	60	18.3333		12.5	32	46.9388	-12.5								8	1405	Non	35	20	45	53.3333	23.3333	23.3333	48.3333	30	21.6667		-27.2727	-39.1304	-23.4043
4	1442	Non	77	12	25	30	45	23.3333	50	26.6667	16.6667	48.3333	35		9.09091	36.3636	48.7179	-9.09091								8	1408	Non	15	51.6667	33.3333	23.3333	48.3333	28.3333	18.3333	58.3333	23.3333		55	34.8837	52.1739
5	1442	Non	121	16	35	41.6667	23.3333	18.3333	63.3333	18.3333	33.3333	48.3333	18.3333		8.69565	55.102	18.3673	-8.69565								8	1413	Non	28.3333	55	16.6667	26.6667	51.6667	21.6667	30	50	20		32	31.9149	25
6	1442	Non	50	19	15	48.3333	36.6667	25	55	20	23.3333	50	26.6667		52.6316	37.5	36.3636	-52.6316								8	1418	Non	40	40	20	31.6667	50	18.3333	40	45	15		0	22.449	5.88235
7	1442	Non	6	25	28.3333	46.6667	25	23.3333	53.3333	23.3333	21.6667	51.6667	26.6667		24.4444	39.1304	40.9091	-24.4444								8	1422	Non	30	33.3333	36.6667	28.3333	36.6667	35	23.3333	35	41.6667		5.26316	12.8205	20
8	1442	Non	3	26	40	40	20	21.6667	46.6667	31.6667	25	48.3333	26.6667		0	36.5854	31.8182	0								8	1425	Non	26.6667	43.3333	30	20	53.3333	26.6667	25	41.6667	33.3333		23.8095	45.4545	25
9	1442	Non	2	30	25	48.3333	26.6667	16.6667	61.6667	21.6667	15	70	15		31.8182	57.4468	64.7059	-31.8182								8	1429	Non	33.3333	53.3333	13.3333	36.6667	50	13.3333	38.3333	53.3333	8.33333		23.0769	15.3846	16.3636
1	1446	Non	0	1	38.3333	51.6667	10	35	51.6667	13.3333	43.3333	48.3333	8.33333		14.8148	19.2308	5.45455	-14.8148								8	1433	Non	43.3333	28.3333	28.3333	21.6667	48.3333	30	31.6667	53.3333	15		-20.9302	38.0952	25.4902
2	1446	Non	0	2	31.6667	46.6667	21.6667	35	46.6667	18.3333	40	41.6667	18.3333		19.1489	14.2857	2.04082	-19.1489								8	1434	Non	38.3333	50	11.6667	38.3333	48.3333	13.3333	35	48.3333	16.6667		13.2075	11.5385	16
3	1446	Non	1	4	35	51.6667	13.3333	40	53.3333	6.66667	35	58.3333	6.66667		19.2308	14.2857	25	-19.2308								8	1436	Non	36.6667	30	31.6667	41.6667	35	23.3333	26.6667	45	28.3333		-10	-8.69565	25.5814
4	1446	Non	10	9	48.3333	31.6667	20	50	40	10	46.6667	38.3333	15		-20.8333	-11.1111	-9.80392	20.8333								8	1441	Non	18.3333	58.3333	23.3333	3.33333	66.6667	30	8.33333	65	26.6667		52.1739	90.4762	77.2727
5	1446	Non	48	11	30	56.6667	13.3333	36.6667	48.3333	15	36.6667	51.6667	11.6667		30.7692	13.7255	16.9811	-30.7692								8	1442	Non	40	40	20	21.6667	46.6667	31.6667	25	48.3333	26.6667		0	36.5854	31.8182
6	1446	Non	121	16	43.3333	53.3333	3.33333	50	46.6667	3.33333	50	43.3333	6.66667		10.3448	-3.44828	-7.14286	-10.3448								8	1446	Non	30	53.3333	16.6667	43.3333	46.6667	10	41.6667	48.3333	10		28	3.7037	7.40741
7	1446	Non	34	20	33.3333	51.6667	15	40	51.6667	8.33333	33.3333	55	11.6667		21.5686	12.7273	24.5283	-21.5686								8	1457	Non	31.6667	35	33.3333	35	38.3333	26.6667	31.6667	43.3333	25		5	4.54545	15.5556
8	1446	Non	14	23	30	53.3333	16.6667	43.3333	46.6667	10	41.6667	48.3333	10		28	3.7037	7.40741	-28								8	1462	Non	20	50	30	25	46.6667	28.3333	18.3333	58.3333	23.3333		42.8571	30.2326	52.1739
9	1446	Non	6	25	40	28.3333	31.6667	51.6667	40	8.33333	40	35	20		-17.0732	-12.7273	-6.66667	17.0732								9	1405	Non	33.3333	43.3333	23.3333	25	48.3333	26.6667	30	53.3333	16.6667		13.0435	31.8182	28
1	1457	Non	1	4	28.3333	28.3333	43.3333	35	35	30	30	33.3333	36.6667		0	0	5.26316	0								9	1408	Non	18.3333	45	36.6667	21.6667	53.3333	25	16.6667	50	33.3333		42.1053	42.2222	50
4	1457	Non	99	17	35	35	30	36.6667	45	18.3333	31.6667	43.3333	25		0	10.2041	15.5556	0								9	1413	Non	13.3333	60	26.6667	18.3333	58.3333	23.3333	26.6667	58.3333	15		63.6364	52.1739	37.2549
5	1457	Non	73	18	33.3333	46.6667	20	33.3333	45	21.6667	31.6667	43.3333	25		16.6667	14.8936	15.5556	-16.6667								9	1418	Non	23.3333	60	16.6667	23.3333	53.3333	23.3333	21.6667	53.3333	25		44	39.1304	42.2222
7	1457	Non	18	22	46.6667	36.6667	16.6667	41.6667	43.3333	15	41.6667	41.6667	16.6667		-12	1.96078	0	12								9	1425	Non	33.3333	36.6667	30	38.3333	35	26.6667	33.3333	41.6667	25		4.7619	-4.54545	11.1111
8	1457	Non	6	25	31.6667	35	33.3333	35	38.3333	26.6667	31.6667	43.3333	25		5	4.54545	15.5556	-5								9	1433	Non	45	41.6667	13.3333	21.6667	65	13.3333	35	53.3333	11.6667		-3.84615	50	20.7547
9	1457	Non	0	32	38.3333	41.6667	20	26.6667	40	33.3333	31.6667	43.3333	25		4.16667	20	15.5556	-4.16667								9	1434	Non	31.6667	43.3333	25	33.3333	50	16.6667	33.3333	50	16.6667		15.5556	20	20
1	1462	Non	4	8	25	45	30	26.6667	50	23.3333	25	51.6667	23.3333		28.5714	30.4348	34.7826	-28.5714								9	1436	Non	40	50	10	38.3333	41.6667	20	40	38.3333	21.6667		11.1111	4.16667	-2.12766
4	1462	Non	131	15	25	65	10	15	68.3333	16.6667	23.3333	58.3333	18.3333		44.4444	64	42.8571	-44.4444								9	1441	Non	21.6667	51.6667	26.6667	20	56.6667	23.3333	30	51.6667	18.3333		40.9091	47.8261	26.5306
5	1462	Non	34	20	35	45	20	18.3333	66.6667	15	20	66.6667	13.3333		12.5	56.8627	53.8462	-12.5								9	1442	Non	25	48.3333	26.6667	16.6667	61.6667	21.6667	15	70	15		31.8182	57.4468	64.7059
7	1462	Non	18	22	18.3333	63.3333	18.3333	26.6667	61.6667	11.6667	28.3333	55	16.6667		55.102	39.6226	32	-55.102								9	1446	Non	40	28.3333	31.6667	51.6667	40	8.33333	40	35	20		-17.0732	-12.7273	-6.66667
8	1462	Non	2	27	20	50	30	25	46.6667	28.3333	18.3333	58.3333	23.3333		42.8571	30.2326	52.1739	-42.8571								9	1457	Non	38.3333	41.6667	20	26.6667	40	33.3333	31.6667	43.3333	25		4.16667	20	15.5556
	Mean				32.2989	43.1149	24.4943	30.6735	47.5685	21.7466	31.7466	47.3402	20.8676														Mean		32.2989	43.1149	24.4943	30.6735	47.5685	21.7466	31.7466	47.3402	20.8676
	St Dev.				10.5447	11.0016	10.6688	10.4452	11.62	8.92569	10.373	10.5891	9.19399														St Dev.		10.5447	11.0016	10.6688	10.4452	11.62	8.92569	10.373	10.5891	9.19399
						Forced Left			Forced Right			Open																		Forced Left			Forced Right			Open			Laterality Index
	Subject	Group	Risk	Cycle Day	Left	Right	Error	Left	Right	Error	Left	Right	Error													Session	Subject	Group	Left	Right	Error	Left	Right	Error	Left	Right	Error		ForcedLeft	ForcedRight	Open
1	1402	OC	2	28	38.3333	23.3333	38.3333	46.6667	23.3333	30	33.3333	30	36.6667		-24.3243	-33.3333	-5.26316	24.3243								1	1402	OC	38.3333	23.3333	38.3333	46.6667	23.3333	30	33.3333	30	36.6667		-24.3243	-33.3333	-5.26316
2	1402	OC	0	1	18.3333	41.6667	40	25	35	40	23.3333	48.3333	28.3333		38.8889	16.6667	34.8837	-38.8889								1	1403	OC	35	35	30	28.3333	33.3333	38.3333	28.3333	48.3333	23.3333		0	8.10811	26.087
3	1402	OC	4	8	18.3333	48.3333	33.3333	23.3333	46.6667	30	25	46.6667	28.3333		45	33.3333	30.2326	-45								1	1404	OC	26.6667	16.6667	56.6667	35	23.3333	41.6667	35	21.6667	43.3333		-23.0769	-20	-23.5294
4	1402	OC	131	15	26.6667	43.3333	30	28.3333	35	36.6667	20	35	45		23.8095	10.5263	27.2727	-23.8095								1	1406	OC	21.6667	45	33.3333	26.6667	43.3333	30	35	46.6667	18.3333		35	23.8095	14.2857
5	1402	OC	18	22	21.6667	38.3333	40	30	36.6667	33.3333	28.3333	40	31.6667		27.7778	10	17.0732	-27.7778								1	1407	OC	20	48.3333	31.6667	11.6667	53.3333	35	15	63.3333	21.6667		41.4634	64.1026	61.7021
6	1402	OC	0	3	35	45	20	23.3333	45	31.6667	28.3333	38.3333	33.3333		12.5	31.7073	15	-12.5								1	1414	OC	35	33.3333	31.6667	38.3333	40	21.6667	40	38.3333	21.6667		-2.43902	2.12766	-2.12766
7	1402	OC	24	10	31.6667	31.6667	36.6667	31.6667	36.6667	31.6667	23.3333	35	41.6667		0	7.31707	20	0								1	1415	OC	35	38.3333	26.6667	31.6667	50	18.3333	38.3333	50	11.6667		4.54545	22.449	13.2075
8	1402	OC	50	19	25	35	40	30	36.6667	33.3333	25	41.6667	33.3333		16.6667	10	25	-16.6667								1	1416	OC	36.6667	28.3333	35	28.3333	41.6667	30	30	30	40		-12.8205	19.0476	0
9	1402	OC	10	24	36.6667	41.6667	21.6667	31.6667	45	23.3333	30	48.3333	21.6667		6.38298	17.3913	23.4043	-6.38298								1	1417	OC	21.6667	43.3333	35	25	53.3333	21.6667	30	56.6667	13.3333		33.3333	36.1702	30.7692
1	1403	OC	34	20	35	35	30	28.3333	33.3333	38.3333	28.3333	48.3333	23.3333		0	8.10811	26.087	0								1	1419	OC	23.3333	30	46.6667	20	25	55	25	21.6667	53.3333		12.5	11.1111	-7.14286
2	1403	OC	2	27	41.6667	25	33.3333	50	28.3333	21.6667	46.6667	30	23.3333		-25	-27.6596	-21.7391	25								1	1420	OC	28.3333	21.6667	50	23.3333	26.6667	50	28.3333	26.6667	45		-13.3333	6.66667	-3.0303
3	1403	OC	2	5	31.6667	36.6667	31.6667	33.3333	35	31.6667	28.3333	41.6667	30		7.31707	2.43902	19.0476	-7.31707								1	1421	OC	18.3333	45	36.6667	26.6667	33.3333	40	15	53.3333	31.6667		42.1053	11.1111	56.0976
4	1403	OC	77	12	46.6667	25	28.3333	50	30	20	43.3333	36.6667	20		-30.2326	-25	-8.33333	30.2326								1	1423	OC	28.3333	46.6667	25	23.3333	38.3333	38.3333	25	43.3333	31.6667		24.4444	24.3243	26.8293
5	1403	OC	50	19	28.3333	51.6667	20	30	38.3333	31.6667	25	46.6667	28.3333		29.1667	12.1951	30.2326	-29.1667								1	1424	OC
6	1403	OC	3	26	26.6667	51.6667	21.6667	38.3333	45	16.6667	31.6667	43.3333	25		31.9149	8	15.5556	-31.9149								1	1426	OC	21.6667	50	28.3333	15	60	25	15	66.6667	18.3333		39.5349	60	63.2653
7	1403	OC	3	7	33.3333	48.3333	18.3333	23.3333	46.6667	30	33.3333	41.6667	25		18.3673	33.3333	11.1111	-18.3673								1	1427	OC	33.3333	25	41.6667	18.3333	31.6667	50	28.3333	30	41.6667		-14.2857	26.6667	2.85714
8	1403	OC	121	16	33.3333	48.3333	18.3333	23.3333	60	16.6667	26.6667	50	23.3333		18.3673	44	30.4348	-18.3673								1	1428	OC	28.3333	48.3333	23.3333	36.6667	48.3333	15	38.3333	48.3333	13.3333		26.087	13.7255	11.5385
9	1403	OC	24	21	30	48.3333	21.6667	25	46.6667	28.3333	30	43.3333	26.6667		23.4043	30.2326	18.1818	-23.4043								1	1430	OC	36.6667	35	28.3333	28.3333	41.6667	30	40	46.6667	13.3333		-2.32558	19.0476	7.69231
1	1404	OC	10	24	26.6667	16.6667	56.6667	35	23.3333	41.6667	35	21.6667	43.3333		-23.0769	-20	-23.5294	23.0769								1	1431	OC	33.3333	26.6667	40	50	23.3333	26.6667	56.6667	18.3333	25		-11.1111	-36.3636	-51.1111
2	1404	OC	0	1	33.3333	23.3333	43.3333	33.3333	21.6667	45	20	38.3333	41.6667		-17.6471	-21.2121	31.4286	17.6471								1	1435	OC	45	25	30	45	25	30	55	20	25		-28.5714	-28.5714	-46.6667
3	1404	OC	4	8	23.3333	23.3333	53.3333	21.6667	45	33.3333	21.6667	48.3333	30		0	35	38.0952	0								1	1440	OC	28.3333	35	36.6667	28.3333	36.6667	35	33.3333	30	36.6667		10.5263	12.8205	-5.26316
4	1404	OC	131	15	26.6667	43.3333	30	20	48.3333	31.6667	30	31.6667	38.3333		23.8095	41.4634	2.7027	-23.8095								1	1443	OC	25	38.3333	36.6667	31.6667	35	31.6667	28.3333	33.3333	38.3333		21.0526	5	8.10811
5	1404	OC																								1	1444	OC	21.6667	51.6667	26.6667	26.6667	41.6667	31.6667	20	56.6667	23.3333		40.9091	21.9512	47.8261
6	1404	OC	0	1	36.6667	30	33.3333	28.3333	43.3333	28.3333	28.3333	41.6667	30		-10	20.9302	19.0476	10								1	1445	OC	25	28.3333	46.6667	45	25	30	35	36.6667	28.3333		6.25	-28.5714	2.32558
7	1404	OC	4	8	26.6667	38.3333	35	21.6667	50	28.3333	23.3333	50	26.6667		17.9487	39.5349	36.3636	-17.9487								1	1448	OC	25	31.6667	43.3333	20	58.3333	21.6667	28.3333	48.3333	23.3333		11.7647	48.9362	26.087
8	1404	OC	99	17	25	43.3333	31.6667	31.6667	40	28.3333	28.3333	45	26.6667		26.8293	11.6279	22.7273	-26.8293								1	1449	OC	81.6667	3.33333	15	83.3333	6.66667	10	16.6667	55	28.3333		-92.1569	-85.1852	53.4884
9	1404	OC	10	24	21.6667	50	28.3333	35	43.3333	21.6667	38.3333	36.6667	25		39.5349	10.6383	-2.22222	-39.5349								1	1450	OC	36.6667	26.6667	36.6667	40	31.6667	28.3333	51.6667	21.6667	26.6667		-15.7895	-11.6279	-40.9091
1	1406	OC	3	6	21.6667	45	33.3333	26.6667	43.3333	30	35	46.6667	18.3333		35	23.8095	14.2857	-35								1	1451	OC	21.6667	41.6667	36.6667	25	40	35	30	36.6667	33.3333		31.5789	23.0769	10
2	1406	OC	106	13	38.3333	21.6667	40	41.6667	25	33.3333	53.3333	23.3333	23.3333		-27.7778	-25	-39.1304	27.7778								1	1453	OC
3	1406	OC	34	20	18.3333	43.3333	38.3333	30	41.6667	28.3333	25	45	30		40.5405	16.2791	28.5714	-40.5405								1	1454	OC
4	1406	OC	2	5	45	31.6667	23.3333	50	25	25	55	16.6667	28.3333		-17.3913	-33.3333	-53.4884	17.3913								1	1456	OC
5	1406	OC	77	12	50	23.3333	26.6667	53.3333	20	26.6667	56.6667	23.3333	20		-36.3636	-45.4545	-41.6667	36.3636								1	1459	OC
6	1406	OC	0	3	60	13.3333	26.6667	50	23.3333	26.6667	56.6667	23.3333	20		-63.6364	-36.3636	-41.6667	63.6364								1	1460	OC
7	1406	OC	24	10	31.6667	50	18.3333	33.3333	45	21.6667	23.3333	51.6667	25		22.449	14.8936	37.7778	-22.449								1	1463	OC
8	1406	OC	50	19	28.3333	45	26.6667	33.3333	53.3333	13.3333	30	50	20		22.7273	23.0769	25	-22.7273								1	1464	OC
9	1406	OC	10	24	53.3333	31.6667	15	55	21.6667	23.3333	48.3333	30	21.6667		-25.4902	-43.4783	-23.4043	25.4902								1	1466	OC
1	1407	OC	126	14	20	48.3333	31.6667	11.6667	53.3333	35	15	63.3333	21.6667		41.4634	64.1026	61.7021	-41.4634								2	1402	OC	18.3333	41.6667	40	25	35	40	23.3333	48.3333	28.3333		38.8889	16.6667	34.8837
2	1407	OC	24	21	55	27.2222	77.7778	30	45	25	23.3333	46.6667	30		-33.7838	20	33.3333	33.7838								2	1403	OC	41.6667	25	33.3333	50	28.3333	21.6667	46.6667	30	23.3333		-25	-27.6596	-21.7391
3	1407	OC	2	28	25	43.3333	31.6667	26.6667	46.6667	26.6667	23.3333	48.3333	28.3333		26.8293	27.2727	34.8837	-26.8293								2	1404	OC	33.3333	23.3333	43.3333	33.3333	21.6667	45	20	38.3333	41.6667		-17.6471	-21.2121	31.4286
4	1407	OC	4	8	13.3333	53.3333	33.3333	16.6667	53.3333	30	30	41.6667	28.3333		60	52.381	16.2791	-60								2	1406	OC	38.3333	21.6667	40	41.6667	25	33.3333	53.3333	23.3333	23.3333		-27.7778	-25	-39.1304
5	1407	OC	131	15	16.6667	56.6667	26.6667	25	48.3333	26.6667	15	60	25		54.5455	31.8182	60	-54.5455								2	1407	OC	55	27.2222	77.7778	30	45	25	23.3333	46.6667	30		-33.7838	20	33.3333
6	1407	OC	18	22	26.6667	40	33.3333	33.3333	38.3333	28.3333	13.3333	51.6667	35		20	6.97674	58.9744	-20								2	1414	OC	33.3333	46.6667	20	26.6667	45	28.3333	35	48.3333	16.6667		16.6667	25.5814	16
7	1407	OC	2	29	33.3333	41.6667	25	23.3333	45	31.6667	18.3333	46.6667	35		11.1111	31.7073	43.5897	-11.1111								2	1415	OC	40	41.6667	18.3333	40	53.3333	6.66667	40	50	10		2.04082	14.2857	11.1111
8	1407	OC	10	9	25	56.6667	18.3333	20	50	30	16.6667	56.6667	26.6667		38.7755	42.8571	54.5455	-38.7755								2	1416	OC	36.6667	26.6667	36.6667	33.3333	30	36.6667	31.6667	26.6667	41.6667		-15.7895	-5.26316	-8.57143
9	1407	OC	126	14	20	58.3333	21.6667	18.3333	56.6667	25	15	55	30		48.9362	51.1111	57.1429	-48.9362								2	1417	OC	16.6667	61.6667	21.6667	28.3333	45	26.6667	25	53.3333	21.6667		57.4468	22.7273	36.1702
1	1414	OC	0	89	35	33.3333	31.6667	38.3333	40	21.6667	40	38.3333	21.6667		-2.43902	2.12766	-2.12766	2.43902								2	1419	OC	25	31.6667	43.3333	18.3333	26.6667	55	31.6667	31.6667	36.6667		11.7647	18.5185	0
2	1414	OC	0	96	33.3333	46.6667	20	26.6667	45	28.3333	35	48.3333	16.6667		16.6667	25.5814	16	-16.6667								2	1420	OC	25	25	50	28.3333	26.6667	45	25	28.3333	46.6667		0	-3.0303	6.25
3	1414	OC	0	103	71.6667	5	23.3333	35	41.6667	23.3333	33.3333	43.3333	23.3333		-86.9565	8.69565	13.0435	86.9565								2	1421	OC	55	18.3333	26.6667	40	23.3333	36.6667	15	53.3333	31.6667		-50	-26.3158	56.0976
4	1414	OC	0	110	30	48.3333	21.6667	31.6667	50	18.3333	28.3333	43.3333	28.3333		23.4043	22.449	20.9302	-23.4043								2	1423	OC	20	41.6667	38.3333	21.6667	51.6667	26.6667	26.6667	50	23.3333		35.1351	40.9091	30.4348
5	1414	OC	0	117	46.6667	36.6667	16.6667	33.3333	53.3333	13.3333	35	45	20		-12	23.0769	12.5	12								2	1424	OC
6	1414	OC	0	123	33.3333	50	16.6667	31.6667	50	18.3333	38.3333	43.3333	18.3333		20	22.449	6.12245	-20								2	1426	OC	10	58.3333	31.6667	5	70	25	11.6667	63.3333	25		70.7317	86.6667	68.8889
7	1414	OC	0	130	45	33.3333	21.6667	25	50	25	40	41.6667	18.3333		-14.8936	33.3333	2.04082	14.8936								2	1427	OC	58.3333	10	31.6667	11.6667	60	28.3333	31.6667	33.3333	35		-70.7317	67.4419	2.5641
8	1414	OC	0	139	36.6667	43.3333	20	33.3333	50	16.6667	43.3333	45	11.6667		8.33333	20	1.88679	-8.33333								2	1428	OC	31.6667	45	23.3333	36.6667	46.6667	16.6667	40	45	15		17.3913	12	5.88235
9	1414	OC	0	144	53.3333	31.6667	15	33.3333	46.6667	20	30	50	20		-25.4902	16.6667	25	25.4902								2	1430	OC	50	38.3333	11.6667	45	36.6667	18.3333	45	41.6667	13.3333		-13.2075	-10.2041	-3.84615
1	1415	OC	0	110	35	38.3333	26.6667	31.6667	50	18.3333	38.3333	50	11.6667		4.54545	22.449	13.2075	-4.54545								2	1431	OC	25	45	30	11.6667	58.3333	30	21.6667	65	13.3333		28.5714	66.6667	50
2	1415	OC	0	3	40	41.6667	18.3333	40	53.3333	6.66667	40	50	10		2.04082	14.2857	11.1111	-2.04082								2	1435	OC	16.6667	48.3333	35	26.6667	51.6667	21.6667	31.6667	46.6667	21.6667		48.7179	31.9149	19.1489
3	1415	OC	24	10	36.6667	40	23.3333	30	55	15	38.3333	51.6667	10		4.34783	29.4118	14.8148	-4.34783								2	1440	OC	35	23.3333	41.6667	40	26.6667	33.3333	46.6667	30	23.3333		-20	-20	-21.7391
4	1415	OC	99	17	40	46.6667	13.3333	36.6667	46.6667	16.6667	31.6667	46.6667	21.6667		7.69231	12	19.1489	-7.69231								2	1443	OC	25	38.3333	36.6667	31.6667	35	31.6667	28.3333	33.3333	38.3333		21.0526	5	8.10811
5	1415	OC	10	24	45	33.3333	21.6667	35	53.3333	11.6667	40	46.6667	13.3333		-14.8936	20.7547	7.69231	14.8936								2	1444	OC	25	46.6667	28.3333	18.3333	46.6667	35	30	51.6667	18.3333		30.2326	43.5897	26.5306
6	1415	OC	1	31	45	45	10	36.6667	43.3333	20	43.3333	46.6667	10		0	8.33333	3.7037	0								2	1445	OC	48.3333	28.3333	23.3333	41.6667	30	28.3333	46.6667	26.6667	26.6667		-26.087	-16.2791	-27.2727
7	1415	OC	0	38	41.6667	43.3333	15	38.3333	43.3333	18.3333	48.3333	43.3333	8.33333		1.96078	6.12245	-5.45455	-1.96078								2	1448	OC	16.6667	43.3333	40	16.6667	50	33.3333	21.6667	53.3333	25		44.4444	50	42.2222
8	1415	OC	0	47	41.6667	38.3333	20	46.6667	46.6667	6.66667	41.6667	45	13.3333		-4.16667	0	3.84615	4.16667								2	1449	OC	15	55	30	18.3333	60	21.6667	23.3333	48.3333	28.3333		57.1429	53.1915	34.8837
9	1415	OC	0	52	38.3333	56.6667	5	45	46.6667	8.33333	41.6667	43.3333	15		19.2982	1.81818	1.96078	-19.2982								2	1450	OC	15	61.6667	23.3333	16.6667	60	23.3333	25	60	15		60.8696	56.5217	41.1765
1	1416	OC	3	7	36.6667	28.3333	35	28.3333	41.6667	30	30	30	40		-12.8205	19.0476	0	12.8205								2	1451	OC	30	43.3333	26.6667	25	43.3333	31.6667	30	41.6667	28.3333		18.1818	26.8293	16.2791
2	1416	OC	126	14	36.6667	26.6667	36.6667	33.3333	30	36.6667	31.6667	26.6667	41.6667		-15.7895	-5.26316	-8.57143	15.7895								2	1453	OC	31.6667	28.3333	40				33.3333	26.6667	40		-5.55556		-11.1111
3	1416	OC	0	1	23.3333	33.3333	43.3333	25	36.6667	38.3333	31.6667	30	38.3333		17.6471	18.9189	-2.7027	-17.6471								2	1454	OC	48.3333	35	16.6667	38.3333	25	36.6667	36.6667	26.6667	36.6667		-16	-21.0526	-15.7895
4	1416	OC	4	8	50	33.3333	16.6667	73.3333	5	21.6667	76.6667	6.66667	16.6667		-20	-87.234	-84	20								2	1456	OC	20	41.6667	38.3333	26.6667	30	43.3333	21.6667	30	48.3333		35.1351	5.88235	16.129
5	1416	OC	131	15	23.3333	45	31.6667	28.3333	46.6667	25	20	40	40		31.7073	24.4444	33.3333	-31.7073								2	1459	OC	41.6667	35	23.3333	28.3333	38.3333	33.3333	31.6667	40	28.3333		-8.69565	15	11.6279
6	1416	OC	18	22	16.6667	56.6667	26.6667	13.3333	60	26.6667	21.6667	53.3333	25		54.5455	63.6364	42.2222	-54.5455								2	1460	OC	38.3333	35	26.6667	25	48.3333	26.6667	26.6667	50	23.3333		-4.54545	31.8182	30.4348
7	1416	OC	0	1	21.6667	51.6667	26.6667	26.6667	50	23.3333	25	51.6667	23.3333		40.9091	30.4348	34.7826	-40.9091								2	1463	OC	35	36.6667	28.3333	40	36.6667	23.3333	31.6667	40	28.3333		2.32558	-4.34783	11.6279
8	1416	OC	24	10	25	55	20	28.3333	53.3333	18.3333	18.3333	58.3333	23.3333		37.5	30.6122	52.1739	-37.5								2	1464	OC
9	1416	OC	131	15	53.3333	25	21.6667	56.6667	16.6667	26.6667	41.6667	35	23.3333		-36.1702	-54.5455	-8.69565	36.1702								2	1466	OC
1	1417	OC	99	17	21.6667	43.3333	35	25	53.3333	21.6667	30	56.6667	13.3333		33.3333	36.1702	30.7692	-33.3333								3	1402	OC	18.3333	48.3333	33.3333	23.3333	46.6667	30	25	46.6667	28.3333		45	33.3333	30.2326
2	1417	OC	10	24	16.6667	61.6667	21.6667	28.3333	45	26.6667	25	53.3333	21.6667		57.4468	22.7273	36.1702	-57.4468								3	1403	OC	31.6667	36.6667	31.6667	33.3333	35	31.6667	28.3333	41.6667	30		7.31707	2.43902	19.0476
3	1417	OC	3	7	23.3333	53.3333	23.3333	21.6667	63.3333	15	26.6667	65	8.33333		39.1304	49.0196	41.8182	-39.1304								3	1404	OC	23.3333	23.3333	53.3333	21.6667	45	33.3333	21.6667	48.3333	30		0	35	38.0952
4	1417	OC	126	14	50	26.6667	23.3333	50	33.3333	16.6667	45	26.6667	28.3333		-30.4348	-20	-25.5814	30.4348								3	1406	OC	18.3333	43.3333	38.3333	30	41.6667	28.3333	25	45	30		40.5405	16.2791	28.5714
5	1417	OC	24	21	23.3333	53.3333	23.3333	28.3333	53.3333	18.3333	26.6667	58.3333	15		39.1304	30.6122	37.2549	-39.1304								3	1407	OC	25	43.3333	31.6667	26.6667	46.6667	26.6667	23.3333	48.3333	28.3333		26.8293	27.2727	34.8837
6	1417	OC	0	1	33.3333	55	11.6667	23.3333	48.3333	28.3333	36.6667	45	18.3333		24.5283	34.8837	10.2041	-24.5283								3	1414	OC	71.6667	5	23.3333	35	41.6667	23.3333	33.3333	43.3333	23.3333		-86.9565	8.69565	13.0435
7	1417	OC	4	8	20	56.6667	23.3333	33.3333	50	16.6667	28.3333	53.3333	18.3333		47.8261	20	30.6122	-47.8261								3	1415	OC	36.6667	40	23.3333	30	55	15	38.3333	51.6667	10		4.34783	29.4118	14.8148
8	1417	OC																								3	1416	OC	23.3333	33.3333	43.3333	25	36.6667	38.3333	31.6667	30	38.3333		17.6471	18.9189	-2.7027
9	1417	OC	18	22	40	46.6667	13.3333	38.3333	43.3333	18.3333	36.6667	45	18.3333		7.69231	6.12245	10.2041	-7.69231								3	1417	OC	23.3333	53.3333	23.3333	21.6667	63.3333	15	26.6667	65	8.33333		39.1304	49.0196	41.8182
1	1419	OC	2	27	23.3333	30	46.6667	20	25	55	25	21.6667	53.3333		12.5	11.1111	-7.14286	-12.5								3	1419	OC	30	31.6667	38.3333	28.3333	30	41.6667	31.6667	30	38.3333		2.7027	2.85714	-2.7027
2	1419	OC	4	8	25	31.6667	43.3333	18.3333	26.6667	55	31.6667	31.6667	36.6667		11.7647	18.5185	0	-11.7647								3	1420	OC	33.3333	25	41.6667	23.3333	21.6667	55	28.3333	28.3333	43.3333		-14.2857	-3.7037	0
3	1419	OC	131	15	30	31.6667	38.3333	28.3333	30	41.6667	31.6667	30	38.3333		2.7027	2.85714	-2.7027	-2.7027								3	1421	OC
4	1419	OC	18	22	23.3333	28.3333	48.3333	26.6667	35	38.3333	31.6667	28.3333	40		9.67742	13.5135	-5.55556	-9.67742								3	1423	OC	15	58.3333	26.6667	16.6667	55	28.3333	21.6667	63.3333	15		59.0909	53.4884	49.0196
5	1419	OC	2	29	30	28.3333	41.6667	25	31.6667	43.3333	30	28.3333	41.6667		-2.85714	11.7647	-2.85714	2.85714								3	1424	OC
6	1419	OC	3	6	25	31.6667	43.3333	25	38.3333	36.6667	23.3333	46.6667	30		11.7647	21.0526	33.3333	-11.7647								3	1426	OC	20	60	20	15	68.3333	16.6667	13.3333	73.3333	13.3333		50	64	69.2308
7	1419	OC																								3	1427	OC
8	1419	OC	18	22	30	31.6667	38.3333	33.3333	31.6667	35	26.6667	36.6667	36.6667		2.7027	-2.5641	15.7895	-2.7027								3	1428	OC
9	1419	OC	2	27	26.6667	38.3333	35	23.3333	33.3333	43.3333	31.6667	36.6667	31.6667		17.9487	17.6471	7.31707	-17.9487								3	1430	OC	41.6667	40	18.3333	46.6667	45	8.33333	41.6667	45	13.3333		-2.04082	-1.81818	3.84615
1	1420	OC	4	8	28.3333	21.6667	50	23.3333	26.6667	50	28.3333	26.6667	45		-13.3333	6.66667	-3.0303	13.3333								3	1431	OC	25	45	30	11.6667	58.3333	30	21.6667	65	13.3333		28.5714	66.6667	50
2	1420	OC	131	15	25	25	50	28.3333	26.6667	45	25	28.3333	46.6667		0	-3.0303	6.25	0								3	1435	OC	40	31.6667	28.3333	45	30	25	53.3333	18.3333	28.3333		-11.6279	-20	-48.8372
3	1420	OC	18	22	33.3333	25	41.6667	23.3333	21.6667	55	28.3333	28.3333	43.3333		-14.2857	-3.7037	0	14.2857								3	1440	OC	33.3333	31.6667	35	30	50	20	30	41.6667	28.3333		-2.5641	25	16.2791
4	1420	OC	0	3	30	21.6667	48.3333	35	18.3333	46.6667	35	25	40		-16.129	-31.25	-16.6667	16.129								3	1443	OC	33.3333	23.3333	43.3333	30	35	35	33.3333	28.3333	38.3333		-17.6471	7.69231	-8.10811
5	1420	OC	24	10	31.6667	31.6667	36.6667	25	30	45	23.3333	38.3333	38.3333		0	9.09091	24.3243	0								3	1444	OC	35	40	25	38.3333	46.6667	15	35	46.6667	18.3333		6.66667	9.80392	14.2857
6	1420	OC	99	17	25	30	45	25	28.3333	46.6667	25	25	50		9.09091	6.25	0	-9.09091								3	1445	OC	48.3333	36.6667	15	36.6667	48.3333	15	53.3333	36.6667	10		-13.7255	13.7255	-18.5185
7	1420	OC	10	24	26.6667	23.3333	50	23.3333	35	41.6667	23.3333	30	46.6667		-6.66667	20	12.5	6.66667								3	1448	OC	21.6667	43.3333	35	25	53.3333	21.6667	10	68.3333	21.6667		33.3333	36.1702	74.4681
8	1420	OC	1	4	30	36.6667	33.3333	23.3333	28.3333	48.3333	23.3333	40	36.6667		10	9.67742	26.3158	-10								3	1449	OC	30	53.3333	16.6667	13.3333	68.3333	18.3333	21.6667	56.6667	21.6667		28	67.3469	44.6809
9	1420	OC	10	9	26.6667	35	38.3333	23.3333	33.3333	43.3333	30	30	40		13.5135	17.6471	0	-13.5135								3	1450	OC
1	1421	OC	34	20	18.3333	45	36.6667	26.6667	33.3333	40	15	53.3333	31.6667		42.1053	11.1111	56.0976	-42.1053								3	1451	OC	33.3333	30	36.6667	28.3333	36.6667	35	31.6667	38.3333	30		-5.26316	12.8205	9.52381
2	1421	OC	3	7	55	18.3333	26.6667	40	23.3333	36.6667	15	53.3333	31.6667		-50	-26.3158	56.0976	50								3	1453	OC	46.6667	16.6667	36.6667	30	30	40	41.6667	26.6667	31.6667		-47.3684	0	-21.9512
3	1421	OC																								3	1454	OC	35	25	40	36.6667	30	33.3333	33.3333	26.6667	40		-16.6667	-10	-11.1111
4	1421	OC	24	21	26.6667	45	28.3333	28.3333	53.3333	18.3333	21.6667	58.3333	20		25.5814	30.6122	45.8333	-25.5814								3	1456	OC	33.3333	23.3333	43.3333	35	23.3333	41.6667	30	26.6667	43.3333		-17.6471	-20	-5.88235
5	1421	OC	2	28	20	56.6667	23.3333	25	46.6667	28.3333	20	53.3333	26.6667		47.8261	30.2326	45.4545	-47.8261								3	1459	OC	35	40	25	25	46.6667	28.3333	26.6667	35	38.3333		6.66667	30.2326	13.5135
6	1421	OC	3	7	20	63.3333	16.6667	16.6667	56.6667	26.6667	35	51.6667	13.3333		52	54.5455	19.2308	-52								3	1460	OC	38.3333	35	26.6667	38.3333	48.3333	13.3333	36.6667	45	18.3333		-4.54545	11.5385	10.2041
7	1421	OC	126	14	35	48.3333	16.6667	25	45	30	18.3333	51.6667	30		16	28.5714	47.619	-16								3	1463	OC
8	1421	OC	18	22	31.6667	55	13.3333	31.6667	41.6667	26.6667	33.3333	43.3333	23.3333		26.9231	13.6364	13.0435	-26.9231								3	1464	OC	30	41.6667	28.3333	30	40	30	28.3333	38.3333	33.3333		16.2791	14.2857	15
9	1421	OC	2	27	45	31.6667	23.3333	53.3333	28.3333	18.3333	51.6667	31.6667	16.6667		-17.3913	-30.6122	-24	17.3913								3	1466	OC
1	1423	OC	4	8	28.3333	46.6667	25	23.3333	38.3333	38.3333	25	43.3333	31.6667		24.4444	24.3243	26.8293	-24.4444								4	1402	OC	26.6667	43.3333	30	28.3333	35	36.6667	20	35	45		23.8095	10.5263	27.2727
2	1423	OC	131	15	20	41.6667	38.3333	21.6667	51.6667	26.6667	26.6667	50	23.3333		35.1351	40.9091	30.4348	-35.1351								4	1403	OC	46.6667	25	28.3333	50	30	20	43.3333	36.6667	20		-30.2326	-25	-8.33333
3	1423	OC	18	22	15	58.3333	26.6667	16.6667	55	28.3333	21.6667	63.3333	15		59.0909	53.4884	49.0196	-59.0909								4	1404	OC	26.6667	43.3333	30	20	48.3333	31.6667	30	31.6667	38.3333		23.8095	41.4634	2.7027
4	1423	OC	0	1	16.6667	65	18.3333	16.6667	56.6667	26.6667	13.3333	61.6667	25		59.1837	54.5455	64.4444	-59.1837								4	1406	OC	45	31.6667	23.3333	50	25	25	55	16.6667	28.3333		-17.3913	-33.3333	-53.4884
5	1423	OC	4	8	23.3333	51.6667	25	13.3333	63.3333	23.3333	10	56.6667	33.3333		37.7778	65.2174	70	-37.7778								4	1407	OC	13.3333	53.3333	33.3333	16.6667	53.3333	30	30	41.6667	28.3333		60	52.381	16.2791
6	1423	OC	131	15	18.3333	63.3333	18.3333	13.3333	56.6667	30	16.6667	58.3333	25		55.102	61.9048	55.5556	-55.102								4	1414	OC	30	48.3333	21.6667	31.6667	50	18.3333	28.3333	43.3333	28.3333		23.4043	22.449	20.9302
7	1423	OC	18	22	6.66667	73.3333	20	13.3333	70	16.6667	16.6667	65	18.3333		83.3333	68	59.1837	-83.3333								4	1415	OC	40	46.6667	13.3333	36.6667	46.6667	16.6667	31.6667	46.6667	21.6667		7.69231	12	19.1489
8	1423	OC	0	3	15	68.3333	16.6667	21.6667	53.3333	25	13.3333	66.6667	20		64	42.2222	66.6667	-64								4	1416	OC	50	33.3333	16.6667	73.3333	5	21.6667	76.6667	6.66667	16.6667		-20	-87.234	-84
9	1423	OC	4	8	21.6667	58.3333	20	18.3333	56.6667	25	20	63.3333	16.6667		45.8333	51.1111	52	-45.8333								4	1417	OC	50	26.6667	23.3333	50	33.3333	16.6667	45	26.6667	28.3333		-30.4348	-20	-25.5814
	1424	OC																								4	1419	OC	23.3333	28.3333	48.3333	26.6667	35	38.3333	31.6667	28.3333	40		9.67742	13.5135	-5.55556
	1424	OC																								4	1420	OC	30	21.6667	48.3333	35	18.3333	46.6667	35	25	40		-16.129	-31.25	-16.6667
	1424	OC																								4	1421	OC	26.6667	45	28.3333	28.3333	53.3333	18.3333	21.6667	58.3333	20		25.5814	30.6122	45.8333
	1424	OC																								4	1423	OC	16.6667	65	18.3333	16.6667	56.6667	26.6667	13.3333	61.6667	25		59.1837	54.5455	64.4444
5	1424	OC	24	21	18.3333	43.3333	38.3333	21.6667	51.6667	26.6667	21.6667	45	33.3333		40.5405	40.9091	35	-40.5405								4	1424	OC
6	1424	OC	0	3	16.6667	60	23.3333	18.3333	53.3333	28.3333	20	46.6667	33.3333		56.5217	48.8372	40	-56.5217								4	1426	OC	25	56.6667	18.3333	11.6667	75	13.3333	20	61.6667	18.3333		38.7755	73.0769	51.0204
7	1424	OC	24	10	21.6667	60	18.3333	16.6667	56.6667	26.6667	25	43.3333	31.6667		46.9388	54.5455	26.8293	-46.9388								4	1427	OC	6.66667	68.3333	25	56.6667	10	33.3333	35	31.6667	33.3333		82.2222	-70	-5
8	1424	OC	50	19	26.6667	38.3333	35	15	63.3333	21.6667	21.6667	53.3333	25		17.9487	61.7021	42.2222	-17.9487								4	1428	OC
9	1424	OC	10	24	21.6667	46.6667	31.6667	18.3333	55	26.6667	25	53.3333	21.6667		36.5854	50	36.1702	-36.5854								4	1430	OC	53.3333	40	6.66667	48.3333	43.3333	8.33333	41.6667	46.6667	11.6667		-14.2857	-5.45455	5.66038
1	1426	OC	106	13	21.6667	50	28.3333	15	60	25	15	66.6667	18.3333		39.5349	60	63.2653	-39.5349								4	1431	OC	45	40	15	45	41.6667	13.3333	33.3333	41.6667	25		-5.88235	-3.84615	11.1111
2	1426	OC	34	20	10	58.3333	31.6667	5	70	25	11.6667	63.3333	25		70.7317	86.6667	68.8889	-70.7317								4	1435	OC	16.6667	41.6667	41.6667	16.6667	23.3333	60	18.3333	50	31.6667		42.8571	16.6667	46.3415
3	1426	OC	2	27	20	60	20	15	68.3333	16.6667	13.3333	73.3333	13.3333		50	64	69.2308	-50								4	1440	OC	26.6667	36.6667	36.6667	36.6667	45	18.3333	48.3333	36.6667	15		15.7895	10.2041	-13.7255
4	1426	OC	3	6	25	56.6667	18.3333	11.6667	75	13.3333	20	61.6667	18.3333		38.7755	73.0769	51.0204	-38.7755								4	1443	OC	36.6667	35	28.3333	23.3333	33.3333	43.3333	26.6667	33.3333	40		-2.32558	17.6471	11.1111
5	1426	OC	106	13	16.6667	53.3333	30	16.6667	66.6667	16.6667	15	70	15		52.381	60	64.7059	-52.381								4	1444	OC	23.3333	53.3333	23.3333	28.3333	53.3333	18.3333	23.3333	56.6667	20		39.1304	30.6122	41.6667
6	1426	OC	34	20	35	48.3333	16.6667	16.6667	68.3333	15	18.3333	61.6667	20		16	60.7843	54.1667	-16								4	1445	OC	63.3333	28.3333	8.33333	40	48.3333	11.6667	41.6667	48.3333	10		-38.1818	9.43396	7.40741
7	1426	OC	2	27	31.6667	53.3333	15	11.6667	80	8.33333	11.6667	75	13.3333		25.4902	74.5455	73.0769	-25.4902								4	1448	OC	20	58.3333	21.6667	15	53.3333	31.6667	25	53.3333	21.6667		48.9362	56.0976	36.1702
8	1426	OC	10	9	38.3333	33.3333	28.3333	16.6667	70	13.3333	13.3333	61.6667	25		-6.97674	61.5385	64.4444	6.97674								4	1449	OC	25	53.3333	21.6667	31.6667	51.6667	16.6667	23.3333	50	26.6667		36.1702	24	36.3636
9	1426	OC	126	14	38.3333	41.6667	20	8.33333	71.6667	20	13.3333	66.6667	20		4.16667	79.1667	66.6667	-4.16667								4	1450	OC	25	48.3333	26.6667	46.6667	28.3333	25	18.3333	55	26.6667		31.8182	-24.4444	50
1	1427	OC	77	12	33.3333	25	41.6667	18.3333	31.6667	50	28.3333	30	41.6667		-14.2857	26.6667	2.85714	14.2857								4	1451	OC	33.3333	40	26.6667	31.6667	40	28.3333	28.3333	43.3333	28.3333		9.09091	11.6279	20.9302
2	1427	OC	50	19	58.3333	10	31.6667	11.6667	60	28.3333	31.6667	33.3333	35		-70.7317	67.4419	2.5641	70.7317								4	1453	OC	21.6667	48.3333	30	31.6667	38.3333	30	25	40	35		38.0952	9.52381	23.0769
3	1427	OC																								4	1454	OC	28.3333	48.3333	23.3333	23.3333	43.3333	33.3333	25	43.3333	31.6667		26.087	30	26.8293
4	1427	OC	3	6	6.66667	68.3333	25	56.6667	10	33.3333	35	31.6667	33.3333		82.2222	-70	-5	-82.2222								4	1456	OC	40	21.6667	38.3333	18.3333	41.6667	40	21.6667	36.6667	41.6667		-29.7297	38.8889	25.7143
5	1427	OC	106	13	48.3333	21.6667	30	13.3333	51.6667	35	23.3333	48.3333	28.3333		-38.0952	58.9744	34.8837	38.0952								4	1459	OC	35	40	25	25	46.6667	28.3333	26.6667	35	38.3333		6.66667	30.2326	13.5135
6	1427	OC																								4	1460	OC	35	40	25	35	43.3333	21.6667	35	35	30		6.66667	10.6383	0
7	1427	OC																								4	1463	OC	40	36.6667	23.3333	50	35	15	33.3333	36.6667	30		-4.34783	-17.6471	4.7619
8	1427	OC																								4	1464	OC	33.3333	33.3333	33.3333	31.6667	31.6667	36.6667	25	38.3333	36.6667		0	0	21.0526
9	1427	OC																								4	1466	OC	25	40	35	20	40	40	25	45	30		23.0769	33.3333	28.5714
1	1428	OC	3	7	28.3333	48.3333	23.3333	36.6667	48.3333	15	38.3333	48.3333	13.3333		26.087	13.7255	11.5385	-26.087								5	1402	OC	21.6667	38.3333	40	30	36.6667	33.3333	28.3333	40	31.6667		27.7778	10	17.0732
2	1428	OC	126	14	31.6667	45	23.3333	36.6667	46.6667	16.6667	40	45	15		17.3913	12	5.88235	-17.3913								5	1403	OC	28.3333	51.6667	20	30	38.3333	31.6667	25	46.6667	28.3333		29.1667	12.1951	30.2326
3	1428	OC																								5	1404	OC
4	1428	OC																								5	1406	OC	50	23.3333	26.6667	53.3333	20	26.6667	56.6667	23.3333	20		-36.3636	-45.4545	-41.6667
5	1428	OC	3	7	31.6667	45	23.3333	41.6667	41.6667	16.6667	35	45	20		17.3913	0	12.5	-17.3913								5	1407	OC	16.6667	56.6667	26.6667	25	48.3333	26.6667	15	60	25		54.5455	31.8182	60
6	1428	OC	126	14	50	38.3333	11.6667	40	43.3333	16.6667	40	43.3333	16.6667		-13.2075	4	4	13.2075								5	1414	OC	46.6667	36.6667	16.6667	33.3333	53.3333	13.3333	35	45	20		-12	23.0769	12.5
7	1428	OC	24	21	38.3333	50	11.6667	41.6667	46.6667	11.6667	33.3333	51.6667	15		13.2075	5.66038	21.5686	-13.2075								5	1415	OC	45	33.3333	21.6667	35	53.3333	11.6667	40	46.6667	13.3333		-14.8936	20.7547	7.69231
8	1428	OC																								5	1416	OC	23.3333	45	31.6667	28.3333	46.6667	25	20	40	40		31.7073	24.4444	33.3333
9	1428	OC	77	12	36.6667	48.3333	15	36.6667	46.6667	16.6667	33.3333	48.3333	18.3333		13.7255	12	18.3673	-13.7255								5	1417	OC	23.3333	53.3333	23.3333	28.3333	53.3333	18.3333	26.6667	58.3333	15		39.1304	30.6122	37.2549
1	1430	OC	6	25	36.6667	35	28.3333	28.3333	41.6667	30	40	46.6667	13.3333		-2.32558	19.0476	7.69231	2.32558								5	1419	OC	30	28.3333	41.6667	25	31.6667	43.3333	30	28.3333	41.6667		-2.85714	11.7647	-2.85714
2	1430	OC	4	8	50	38.3333	11.6667	45	36.6667	18.3333	45	41.6667	13.3333		-13.2075	-10.2041	-3.84615	13.2075								5	1420	OC	31.6667	31.6667	36.6667	25	30	45	23.3333	38.3333	38.3333		0	9.09091	24.3243
3	1430	OC	131	15	41.6667	40	18.3333	46.6667	45	8.33333	41.6667	45	13.3333		-2.04082	-1.81818	3.84615	2.04082								5	1421	OC	20	56.6667	23.3333	25	46.6667	28.3333	20	53.3333	26.6667		47.8261	30.2326	45.4545
4	1430	OC	18	22	53.3333	40	6.66667	48.3333	43.3333	8.33333	41.6667	46.6667	11.6667		-14.2857	-5.45455	5.66038	14.2857								5	1423	OC	23.3333	51.6667	25	13.3333	63.3333	23.3333	10	56.6667	33.3333		37.7778	65.2174	70
5	1430	OC	2	29	45	48.3333	6.66667	38.3333	50	11.6667	43.3333	50	6.66667		3.57143	13.2075	7.14286	-3.57143								5	1424	OC	18.3333	43.3333	38.3333	21.6667	51.6667	26.6667	21.6667	45	33.3333		40.5405	40.9091	35
6	1430	OC	0	1	45	43.3333	11.6667	46.6667	45	8.33333	45	46.6667	8.33333		-1.88679	-1.81818	1.81818	1.88679								5	1426	OC	16.6667	53.3333	30	16.6667	66.6667	16.6667	15	70	15		52.381	60	64.7059
7	1430	OC	4	8	46.6667	45	8.33333	43.3333	46.6667	10	45	45	10		-1.81818	3.7037	0	1.81818								5	1427	OC	48.3333	21.6667	30	13.3333	51.6667	35	23.3333	48.3333	28.3333		-38.0952	58.9744	34.8837
8	1430	OC	99	17	45	43.3333	11.6667	46.6667	43.3333	10	46.6667	41.6667	11.6667		-1.88679	-3.7037	-5.66038	1.88679								5	1428	OC	31.6667	45	23.3333	41.6667	41.6667	16.6667	35	45	20		17.3913	0	12.5
9	1430	OC	18	22	46.6667	40	13.3333	50	41.6667	8.33333	48.3333	43.3333	8.33333		-7.69231	-9.09091	-5.45455	7.69231								5	1430	OC	45	48.3333	6.66667	38.3333	50	11.6667	43.3333	50	6.66667		3.57143	13.2075	7.14286
1	1431	OC	131	15	33.3333	26.6667	40	50	23.3333	26.6667	56.6667	18.3333	25		-11.1111	-36.3636	-51.1111	11.1111								5	1431	OC	18.3333	53.3333	28.3333	16.6667	56.6667	26.6667	10	61.6667	28.3333		48.8372	54.5455	72.093
2	1431	OC	18	22	25	45	30	11.6667	58.3333	30	21.6667	65	13.3333		28.5714	66.6667	50	-28.5714								5	1435	OC	35	33.3333	31.6667	23.3333	36.6667	40	23.3333	41.6667	35		-2.43902	22.2222	28.2051
3	1431	OC	2	29	25	45	30	11.6667	58.3333	30	21.6667	65	13.3333		28.5714	66.6667	50	-28.5714								5	1440	OC	40	43.3333	16.6667	33.3333	40	26.6667	36.6667	38.3333	25		4	9.09091	2.22222
4	1431	OC	3	6	45	40	15	45	41.6667	13.3333	33.3333	41.6667	25		-5.88235	-3.84615	11.1111	5.88235								5	1443	OC	36.6667	28.3333	35	33.3333	33.3333	33.3333	28.3333	31.6667	40		-12.8205	0	5.55556
5	1431	OC	106	13	18.3333	53.3333	28.3333	16.6667	56.6667	26.6667	10	61.6667	28.3333		48.8372	54.5455	72.093	-48.8372								5	1444	OC
6	1431	OC	18	22	21.6667	55	23.3333	18.3333	53.3333	28.3333	26.6667	55	18.3333		43.4783	48.8372	34.6939	-43.4783								5	1445	OC	50	31.6667	18.3333	51.6667	43.3333	5	48.3333	38.3333	13.3333		-22.449	-8.77193	-11.5385
7	1431	OC	2	29	15	61.6667	23.3333	15	63.3333	21.6667	15	55	30		60.8696	61.7021	57.1429	-60.8696								5	1448	OC	15	65	20	18.3333	46.6667	35	11.6667	61.6667	26.6667		62.5	43.5897	68.1818
8	1431	OC	0	38	56.6667	15	28.3333	60	13.3333	26.6667	60	15	25		-58.1395	-63.6364	-60	58.1395								5	1449	OC	26.6667	60	13.3333	23.3333	60	16.6667	21.6667	56.6667	21.6667		38.4615	44	44.6809
9	1431	OC	0	43	58.3333	16.6667	25	60	13.3333	26.6667	46.6667	20	33.3333		-55.5556	-63.6364	-40	55.5556								5	1450	OC	10	58.3333	31.6667	20	56.6667	23.3333	21.6667	56.6667	21.6667		70.7317	47.8261	44.6809
1	1435	OC	121	16	45	25	30	45	25	30	55	20	25		-28.5714	-28.5714	-46.6667	28.5714								5	1451	OC	23.3333	43.3333	33.3333	21.6667	41.6667	36.6667	26.6667	43.3333	30		30	31.5789	23.8095
2	1435	OC	14	23	16.6667	48.3333	35	26.6667	51.6667	21.6667	31.6667	46.6667	21.6667		48.7179	31.9149	19.1489	-48.7179								5	1453	OC	35	28.3333	36.6667	33.3333	40	26.6667	30	40	30		-10.5263	9.09091	14.2857
3	1435	OC	0	1	40	31.6667	28.3333	45	30	25	53.3333	18.3333	28.3333		-11.6279	-20	-48.8372	11.6279								5	1454	OC	41.6667	28.3333	30	43.3333	28.3333	28.3333	41.6667	23.3333	35		-19.0476	-20.9302	-28.2051
4	1435	OC	4	8	16.6667	41.6667	41.6667	16.6667	23.3333	60	18.3333	50	31.6667		42.8571	16.6667	46.3415	-42.8571								5	1456	OC
5	1435	OC	131	15	35	33.3333	31.6667	23.3333	36.6667	40	23.3333	41.6667	35		-2.43902	22.2222	28.2051	2.43902								5	1459	OC
6	1435	OC	18	22	25	21.6667	53.3333	28.3333	30	41.6667	21.6667	35	43.3333		-7.14286	2.85714	23.5294	7.14286								5	1460	OC	30	45	25	36.6667	40	23.3333	38.3333	40	21.6667		20	4.34783	2.12766
7	1435	OC																								5	1463	OC	33.3333	43.3333	23.3333	33.3333	46.6667	20	38.3333	43.3333	18.3333		13.0435	16.6667	6.12245
8	1435	OC	24	10	50	18.3333	31.6667	40	16.6667	43.3333	28.3333	13.3333	58.3333		-46.3415	-41.1765	-36	46.3415								5	1464	OC	23.3333	45	31.6667	30	33.3333	36.6667	33.3333	40	26.6667		31.7073	5.26316	9.09091
9	1435	OC	131	15	30	25	45	13.3333	30	56.6667	16.6667	38.3333	45		-9.09091	38.4615	39.3939	9.09091								5	1466	OC	33.3333	28.3333	38.3333	25	38.3333	36.6667	23.3333	43.3333	33.3333		-8.10811	21.0526	30
1	1440	OC	0	46	28.3333	35	36.6667	28.3333	36.6667	35	33.3333	30	36.6667		10.5263	12.8205	-5.26316	-10.5263								6	1402	OC	35	45	20	23.3333	45	31.6667	28.3333	38.3333	33.3333		12.5	31.7073	15
2	1440	OC	0	53	35	23.3333	41.6667	40	26.6667	33.3333	46.6667	30	23.3333		-20	-20	-21.7391	20								6	1403	OC	26.6667	51.6667	21.6667	38.3333	45	16.6667	31.6667	43.3333	25		31.9149	8	15.5556
3	1440	OC	3	7	33.3333	31.6667	35	30	50	20	30	41.6667	28.3333		-2.5641	25	16.2791	2.5641								6	1404	OC	36.6667	30	33.3333	28.3333	43.3333	28.3333	28.3333	41.6667	30		-10	20.9302	19.0476
4	1440	OC	126	14	26.6667	36.6667	36.6667	36.6667	45	18.3333	48.3333	36.6667	15		15.7895	10.2041	-13.7255	-15.7895								6	1406	OC	60	13.3333	26.6667	50	23.3333	26.6667	56.6667	23.3333	20		-63.6364	-36.3636	-41.6667
5	1440	OC	24	21	40	43.3333	16.6667	33.3333	40	26.6667	36.6667	38.3333	25		4	9.09091	2.22222	-4								6	1407	OC	26.6667	40	33.3333	33.3333	38.3333	28.3333	13.3333	51.6667	35		20	6.97674	58.9744
6	1440	OC	2	28	33.3333	38.3333	28.3333	33.3333	55	11.6667	33.3333	50	16.6667		6.97674	24.5283	20	-6.97674								6	1414	OC	33.3333	50	16.6667	31.6667	50	18.3333	38.3333	43.3333	18.3333		20	22.449	6.12245
7	1440	OC	3	7	38.3333	41.6667	20	43.3333	45	11.6667	40	36.6667	23.3333		4.16667	1.88679	-4.34783	-4.16667								6	1415	OC	45	45	10	36.6667	43.3333	20	43.3333	46.6667	10		0	8.33333	3.7037
8	1440	OC	121	16	46.6667	36.6667	16.6667	48.3333	35	16.6667	45	35	20		-12	-16	-12.5	12								6	1416	OC	16.6667	56.6667	26.6667	13.3333	60	26.6667	21.6667	53.3333	25		54.5455	63.6364	42.2222
9	1440	OC	24	21	51.6667	28.3333	20	46.6667	30	23.3333	55	31.6667	13.3333		-29.1667	-21.7391	-26.9231	29.1667								6	1417	OC	33.3333	55	11.6667	23.3333	48.3333	28.3333	36.6667	45	18.3333		24.5283	34.8837	10.2041
1	1443	OC	3	26	25	38.3333	36.6667	31.6667	35	31.6667	28.3333	33.3333	38.3333		21.0526	5	8.10811	-21.0526								6	1419	OC	25	31.6667	43.3333	25	38.3333	36.6667	23.3333	46.6667	30		11.7647	21.0526	33.3333
2	1443	OC	0	33	25	38.3333	36.6667	31.6667	35	31.6667	28.3333	33.3333	38.3333		21.0526	5	8.10811	-21.0526								6	1420	OC	25	30	45	25	28.3333	46.6667	25	25	50		9.09091	6.25	0
3	1443	OC	0	3	33.3333	23.3333	43.3333	30	35	35	33.3333	28.3333	38.3333		-17.6471	7.69231	-8.10811	17.6471								6	1421	OC	20	63.3333	16.6667	16.6667	56.6667	26.6667	35	51.6667	13.3333		52	54.5455	19.2308
4	1443	OC	24	10	36.6667	35	28.3333	23.3333	33.3333	43.3333	26.6667	33.3333	40		-2.32558	17.6471	11.1111	2.32558								6	1423	OC	18.3333	63.3333	18.3333	13.3333	56.6667	30	16.6667	58.3333	25		55.102	61.9048	55.5556
5	1443	OC	99	17	36.6667	28.3333	35	33.3333	33.3333	33.3333	28.3333	31.6667	40		-12.8205	0	5.55556	12.8205								6	1424	OC	16.6667	60	23.3333	18.3333	53.3333	28.3333	20	46.6667	33.3333		56.5217	48.8372	40
6	1443	OC	10	24	31.6667	35	33.3333	33.3333	38.3333	28.3333	33.3333	43.3333	23.3333		5	6.97674	13.0435	-5								6	1426	OC	35	48.3333	16.6667	16.6667	68.3333	15	18.3333	61.6667	20		16	60.7843	54.1667
7	1443	OC	1	4	26.6667	33.3333	40	21.6667	48.3333	30	26.6667	41.6667	31.6667		11.1111	38.0952	21.9512	-11.1111								6	1427	OC
8	1443	OC	106	13	33.3333	33.3333	33.3333	31.6667	33.3333	35	41.6667	33.3333	25		0	2.5641	-11.1111	0								6	1428	OC	50	38.3333	11.6667	40	43.3333	16.6667	40	43.3333	16.6667		-13.2075	4	4
9	1443	OC	73	18	33.3333	38.3333	28.3333	26.6667	45	28.3333	48.3333	33.3333	18.3333		6.97674	25.5814	-18.3673	-6.97674								6	1430	OC	45	43.3333	11.6667	46.6667	45	8.33333	45	46.6667	8.33333		-1.88679	-1.81818	1.81818
1	1444	OC	3	7	21.6667	51.6667	26.6667	26.6667	41.6667	31.6667	20	56.6667	23.3333		40.9091	21.9512	47.8261	-40.9091								6	1431	OC	21.6667	55	23.3333	18.3333	53.3333	28.3333	26.6667	55	18.3333		43.4783	48.8372	34.6939
2	1444	OC	126	14	25	46.6667	28.3333	18.3333	46.6667	35	30	51.6667	18.3333		30.2326	43.5897	26.5306	-30.2326								6	1435	OC	25	21.6667	53.3333	28.3333	30	41.6667	21.6667	35	43.3333		-7.14286	2.85714	23.5294
3	1444	OC	0	3	35	40	25	38.3333	46.6667	15	35	46.6667	18.3333		6.66667	9.80392	14.2857	-6.66667								6	1440	OC	33.3333	38.3333	28.3333	33.3333	55	11.6667	33.3333	50	16.6667		6.97674	24.5283	20
4	1444	OC	24	10	23.3333	53.3333	23.3333	28.3333	53.3333	18.3333	23.3333	56.6667	20		39.1304	30.6122	41.6667	-39.1304								6	1443	OC	31.6667	35	33.3333	33.3333	38.3333	28.3333	33.3333	43.3333	23.3333		5	6.97674	13.0435
5	1444	OC																								6	1444	OC	25	51.6667	23.3333	30	53.3333	16.6667	20	53.3333	26.6667		34.7826	28	45.4545
6	1444	OC	0	1	25	51.6667	23.3333	30	53.3333	16.6667	20	53.3333	26.6667		34.7826	28	45.4545	-34.7826								6	1445	OC
7	1444	OC	4	8	31.6667	58.3333	10	36.6667	46.6667	16.6667	38.3333	55	6.66667		29.6296	12	17.8571	-29.6296								6	1448	OC	18.3333	58.3333	23.3333	23.3333	48.3333	28.3333	18.3333	70	11.6667		52.1739	34.8837	58.4906
8	1444	OC	99	17	33.3333	48.3333	18.3333	36.6667	48.3333	15	28.3333	51.6667	20		18.3673	13.7255	29.1667	-18.3673								6	1449	OC	31.6667	45	23.3333	26.6667	51.6667	21.6667	35	48.3333	16.6667		17.3913	31.9149	16
9	1444	OC	18	22	33.3333	48.3333	18.3333	38.3333	43.3333	18.3333	43.3333	43.3333	13.3333		18.3673	6.12245	0	-18.3673								6	1450	OC	21.6667	63.3333	15	21.6667	56.6667	21.6667	18.3333	63.3333	18.3333		49.0196	44.6809	55.102
1	1445	OC	34	20	25	28.3333	46.6667	45	25	30	35	36.6667	28.3333		6.25	-28.5714	2.32558	-6.25								6	1451	OC	30	41.6667	28.3333	23.3333	46.6667	30	31.6667	35	33.3333		16.2791	33.3333	5
2	1445	OC	2	27	48.3333	28.3333	23.3333	41.6667	30	28.3333	46.6667	26.6667	26.6667		-26.087	-16.2791	-27.2727	26.087								6	1453	OC	43.3333	36.6667	20	36.6667	43.3333	20	35	38.3333	26.6667		-8.33333	8.33333	4.54545
3	1445	OC	3	6	48.3333	36.6667	15	36.6667	48.3333	15	53.3333	36.6667	10		-13.7255	13.7255	-18.5185	13.7255								6	1454	OC	38.3333	31.6667	30	46.6667	28.3333	25	40	28.3333	31.6667		-9.52381	-24.4444	-17.0732
4	1445	OC	106	13	63.3333	28.3333	8.33333	40	48.3333	11.6667	41.6667	48.3333	10		-38.1818	9.43396	7.40741	38.1818								6	1456	OC	18.3333	41.6667	40	16.6667	48.3333	35	21.6667	43.3333	35		38.8889	48.7179	33.3333
5	1445	OC	34	20	50	31.6667	18.3333	51.6667	43.3333	5	48.3333	38.3333	13.3333		-22.449	-8.77193	-11.5385	22.449								6	1459	OC	26.6667	43.3333	30	30	43.3333	26.6667	31.6667	35	33.3333		23.8095	18.1818	5
6	1445	OC																								6	1460	OC	40	35	25	35	48.3333	16.6667	36.6667	50	13.3333		-6.66667	16	15.3846
7	1445	OC	3	6	53.3333	26.6667	20	50	43.3333	6.66667	38.3333	48.3333	13.3333		-33.3333	-7.14286	11.5385	33.3333								6	1463	OC	33.3333	45	21.6667	43.3333	35	21.6667	43.3333	38.3333	18.3333		14.8936	-10.6383	-6.12245
8	1445	OC	131	15	51.6667	26.6667	21.6667	45	50	5	38.3333	50	11.6667		-31.9149	5.26316	13.2075	31.9149								6	1464	OC	23.3333	38.3333	38.3333	25	38.3333	36.6667	23.3333	43.3333	33.3333		24.3243	21.0526	30
9	1445	OC	34	20	46.6667	36.6667	16.6667	51.6667	45	3.33333	38.3333	48.3333	13.3333		-12	-6.89655	11.5385	12								6	1466	OC	25	28.3333	46.6667	26.6667	28.3333	45	31.6667	31.6667	36.6667		6.25	3.0303	0
1	1448	OC	0	3	25	31.6667	43.3333	20	58.3333	21.6667	28.3333	48.3333	23.3333		11.7647	48.9362	26.087	-11.7647								7	1402	OC	31.6667	31.6667	36.6667	31.6667	36.6667	31.6667	23.3333	35	41.6667		0	7.31707	20
2	1448	OC	24	10	16.6667	43.3333	40	16.6667	50	33.3333	21.6667	53.3333	25		44.4444	50	42.2222	-44.4444								7	1403	OC	33.3333	48.3333	18.3333	23.3333	46.6667	30	33.3333	41.6667	25		18.3673	33.3333	11.1111
3	1448	OC	99	17	21.6667	43.3333	35	25	53.3333	21.6667	10	68.3333	21.6667		33.3333	36.1702	74.4681	-33.3333								7	1404	OC	26.6667	38.3333	35	21.6667	50	28.3333	23.3333	50	26.6667		17.9487	39.5349	36.3636
4	1448	OC	10	24	20	58.3333	21.6667	15	53.3333	31.6667	25	53.3333	21.6667		48.9362	56.0976	36.1702	-48.9362								7	1406	OC	31.6667	50	18.3333	33.3333	45	21.6667	23.3333	51.6667	25		22.449	14.8936	37.7778
5	1448	OC	0	2	15	65	20	18.3333	46.6667	35	11.6667	61.6667	26.6667		62.5	43.5897	68.1818	-62.5								7	1407	OC	33.3333	41.6667	25	23.3333	45	31.6667	18.3333	46.6667	35		11.1111	31.7073	43.5897
6	1448	OC	10	9	18.3333	58.3333	23.3333	23.3333	48.3333	28.3333	18.3333	70	11.6667		52.1739	34.8837	58.4906	-52.1739								7	1414	OC	45	33.3333	21.6667	25	50	25	40	41.6667	18.3333		-14.8936	33.3333	2.04082
7	1448	OC	121	16	15	58.3333	26.6667	21.6667	60	18.3333	21.6667	51.6667	26.6667		59.0909	46.9388	40.9091	-59.0909								7	1415	OC	41.6667	43.3333	15	38.3333	43.3333	18.3333	48.3333	43.3333	8.33333		1.96078	6.12245	-5.45455
8	1448	OC																								7	1416	OC	21.6667	51.6667	26.6667	26.6667	50	23.3333	25	51.6667	23.3333		40.9091	30.4348	34.7826
9	1448	OC	0	3	13.3333	70	16.6667	10	68.3333	21.6667	20	61.6667	18.3333		68	74.4681	51.0204	-68								7	1417	OC	20	56.6667	23.3333	33.3333	50	16.6667	28.3333	53.3333	18.3333		47.8261	20	30.6122
1	1449	OC	3	7	81.6667	3.33333	15	83.3333	6.66667	10	16.6667	55	28.3333		-92.1569	-85.1852	53.4884	92.1569								7	1419	OC
2	1449	OC	126	14	15	55	30	18.3333	60	21.6667	23.3333	48.3333	28.3333		57.1429	53.1915	34.8837	-57.1429								7	1420	OC	26.6667	23.3333	50	23.3333	35	41.6667	23.3333	30	46.6667		-6.66667	20	12.5
3	1449	OC	24	21	30	53.3333	16.6667	13.3333	68.3333	18.3333	21.6667	56.6667	21.6667		28	67.3469	44.6809	-28								7	1421	OC	35	48.3333	16.6667	25	45	30	18.3333	51.6667	30		16	28.5714	47.619
4	1449	OC	0	1	25	53.3333	21.6667	31.6667	51.6667	16.6667	23.3333	50	26.6667		36.1702	24	36.3636	-36.1702								7	1423	OC	6.66667	73.3333	20	13.3333	70	16.6667	16.6667	65	18.3333		83.3333	68	59.1837
5	1449	OC	4	8	26.6667	60	13.3333	23.3333	60	16.6667	21.6667	56.6667	21.6667		38.4615	44	44.6809	-38.4615								7	1424	OC	21.6667	60	18.3333	16.6667	56.6667	26.6667	25	43.3333	31.6667		46.9388	54.5455	26.8293
6	1449	OC	131	15	31.6667	45	23.3333	26.6667	51.6667	21.6667	35	48.3333	16.6667		17.3913	31.9149	16	-17.3913								7	1426	OC	31.6667	53.3333	15	11.6667	80	8.33333	11.6667	75	13.3333		25.4902	74.5455	73.0769
7	1449	OC																								7	1427	OC
8	1449	OC	0	2	31.6667	60	8.33333	28.3333	46.6667	25	35	53.3333	11.6667		30.9091	24.4444	20.7547	-30.9091								7	1428	OC	38.3333	50	11.6667	41.6667	46.6667	11.6667	33.3333	51.6667	15		13.2075	5.66038	21.5686
9	1449	OC	3	7	38.3333	45	16.6667	33.3333	48.3333	18.3333	36.6667	50	13.3333		8	18.3673	15.3846	-8								7	1430	OC	46.6667	45	8.33333	43.3333	46.6667	10	45	45	10		-1.81818	3.7037	0
1	1450	OC	126	14	36.6667	26.6667	36.6667	40	31.6667	28.3333	51.6667	21.6667	26.6667		-15.7895	-11.6279	-40.9091	15.7895								7	1431	OC	15	61.6667	23.3333	15	63.3333	21.6667	15	55	30		60.8696	61.7021	57.1429
2	1450	OC	24	21	15	61.6667	23.3333	16.6667	60	23.3333	25	60	15		60.8696	56.5217	41.1765	-60.8696								7	1435	OC
3	1450	OC																								7	1440	OC	38.3333	41.6667	20	43.3333	45	11.6667	40	36.6667	23.3333		4.16667	1.88679	-4.34783
4	1450	OC	126	14	25	48.3333	26.6667	46.6667	28.3333	25	18.3333	55	26.6667		31.8182	-24.4444	50	-31.8182								7	1443	OC	26.6667	33.3333	40	21.6667	48.3333	30	26.6667	41.6667	31.6667		11.1111	38.0952	21.9512
5	1450	OC	24	21	10	58.3333	31.6667	20	56.6667	23.3333	21.6667	56.6667	21.6667		70.7317	47.8261	44.6809	-70.7317								7	1444	OC	31.6667	58.3333	10	36.6667	46.6667	16.6667	38.3333	55	6.66667		29.6296	12	17.8571
6	1450	OC	0	1	21.6667	63.3333	15	21.6667	56.6667	21.6667	18.3333	63.3333	18.3333		49.0196	44.6809	55.102	-49.0196								7	1445	OC	53.3333	26.6667	20	50	43.3333	6.66667	38.3333	48.3333	13.3333		-33.3333	-7.14286	11.5385
7	1450	OC																								7	1448	OC	15	58.3333	26.6667	21.6667	60	18.3333	21.6667	51.6667	26.6667		59.0909	46.9388	40.9091
8	1450	OC	99	17	23.3333	58.3333	18.3333	21.6667	68.3333	10	25	50	25		42.8571	51.8519	33.3333	-42.8571								7	1449	OC
9	1450	OC	18	22	18.3333	63.3333	18.3333	25	53.3333	21.6667	20	60	20		55.102	36.1702	50	-55.102								7	1450	OC
1	1451	OC	4	8	21.6667	41.6667	36.6667	25	40	35	30	36.6667	33.3333		31.5789	23.0769	10	-31.5789								7	1451	OC
2	1451	OC	131	15	30	43.3333	26.6667	25	43.3333	31.6667	30	41.6667	28.3333		18.1818	26.8293	16.2791	-18.1818								7	1453	OC	45	31.6667	23.3333	46.6667	26.6667	26.6667	41.6667	31.6667	26.6667		-17.3913	-27.2727	-13.6364
3	1451	OC	18	22	33.3333	30	36.6667	28.3333	36.6667	35	31.6667	38.3333	30		-5.26316	12.8205	9.52381	5.26316								7	1454	OC
4	1451	OC	0	1	33.3333	40	26.6667	31.6667	40	28.3333	28.3333	43.3333	28.3333		9.09091	11.6279	20.9302	-9.09091								7	1456	OC	18.3333	45	36.6667	31.6667	26.6667	41.6667	20	48.3333	31.6667		42.1053	-8.57143	41.4634
5	1451	OC	4	8	23.3333	43.3333	33.3333	21.6667	41.6667	36.6667	26.6667	43.3333	30		30	31.5789	23.8095	-30								7	1459	OC
6	1451	OC	131	15	30	41.6667	28.3333	23.3333	46.6667	30	31.6667	35	33.3333		16.2791	33.3333	5	-16.2791								7	1460	OC	36.6667	41.6667	21.6667	33.3333	43.3333	23.3333	36.6667	41.6667	21.6667		6.38298	13.0435	6.38298
7	1451	OC																								7	1463	OC	40	41.6667	18.3333	40	40	20	38.3333	38.3333	23.3333		2.04082	0	0
8	1451	OC	0	2	28.3333	48.3333	23.3333	25	45	30	25	46.6667	28.3333		26.087	28.5714	30.2326	-26.087								7	1464	OC	35	33.3333	31.6667	31.6667	41.6667	26.6667	31.6667	38.3333	30		-2.43902	13.6364	9.52381
9	1451	OC	3	7	25	51.6667	23.3333	23.3333	41.6667	35	21.6667	46.6667	31.6667		34.7826	28.2051	36.5854	-34.7826								7	1466	OC	35	23.3333	41.6667	25	35	40	33.3333	31.6667	35		-20	16.6667	-2.5641
1	1453	OC																								8	1402	OC	25	35	40	30	36.6667	33.3333	25	41.6667	33.3333		16.6667	10	25
2	1453	OC	4	8	31.6667	28.3333	40				33.3333	26.6667	40		-5.55556		-11.1111	5.55556								8	1403	OC	33.3333	48.3333	18.3333	23.3333	60	16.6667	26.6667	50	23.3333		18.3673	44	30.4348
3	1453	OC	131	15	46.6667	16.6667	36.6667	30	30	40	41.6667	26.6667	31.6667		-47.3684	0	-21.9512	47.3684								8	1404	OC	25	43.3333	31.6667	31.6667	40	28.3333	28.3333	45	26.6667		26.8293	11.6279	22.7273
4	1453	OC	18	22	21.6667	48.3333	30	31.6667	38.3333	30	25	40	35		38.0952	9.52381	23.0769	-38.0952								8	1406	OC	28.3333	45	26.6667	33.3333	53.3333	13.3333	30	50	20		22.7273	23.0769	25
5	1453	OC	0	1	35	28.3333	36.6667	33.3333	40	26.6667	30	40	30		-10.5263	9.09091	14.2857	10.5263								8	1407	OC	25	56.6667	18.3333	20	50	30	16.6667	56.6667	26.6667		38.7755	42.8571	54.5455
6	1453	OC	4	8	43.3333	36.6667	20	36.6667	43.3333	20	35	38.3333	26.6667		-8.33333	8.33333	4.54545	8.33333								8	1414	OC	36.6667	43.3333	20	33.3333	50	16.6667	43.3333	45	11.6667		8.33333	20	1.88679
7	1453	OC	131	15	45	31.6667	23.3333	46.6667	26.6667	26.6667	41.6667	31.6667	26.6667		-17.3913	-27.2727	-13.6364	17.3913								8	1415	OC	41.6667	38.3333	20	46.6667	46.6667	6.66667	41.6667	45	13.3333		-4.16667	0	3.84615
8	1453	OC	10	24	30	45	25	38.3333	45	16.6667	38.3333	41.6667	20		20	8	4.16667	-20								8	1416	OC	25	55	20	28.3333	53.3333	18.3333	18.3333	58.3333	23.3333		37.5	30.6122	52.1739
9	1453	OC	0	1	35	43.3333	21.6667	40	36.6667	23.3333	40	45	15		10.6383	-4.34783	5.88235	-10.6383								8	1417	OC
1	1454	OC																								8	1419	OC	30	31.6667	38.3333	33.3333	31.6667	35	26.6667	36.6667	36.6667		2.7027	-2.5641	15.7895
2	1454	OC	14	23	48.3333	35	16.6667	38.3333	25	36.6667	36.6667	26.6667	36.6667		-16	-21.0526	-15.7895	16								8	1420	OC	30	36.6667	33.3333	23.3333	28.3333	48.3333	23.3333	40	36.6667		10	9.67742	26.3158
3	1454	OC	0	2	35	25	40	36.6667	30	33.3333	33.3333	26.6667	40		-16.6667	-10	-11.1111	16.6667								8	1421	OC	31.6667	55	13.3333	31.6667	41.6667	26.6667	33.3333	43.3333	23.3333		26.9231	13.6364	13.0435
4	1454	OC	10	9	28.3333	48.3333	23.3333	23.3333	43.3333	33.3333	25	43.3333	31.6667		26.087	30	26.8293	-26.087								8	1423	OC	15	68.3333	16.6667	21.6667	53.3333	25	13.3333	66.6667	20		64	42.2222	66.6667
5	1454	OC	121	16	41.6667	28.3333	30	43.3333	28.3333	28.3333	41.6667	23.3333	35		-19.0476	-20.9302	-28.2051	19.0476								8	1424	OC	26.6667	38.3333	35	15	63.3333	21.6667	21.6667	53.3333	25		17.9487	61.7021	42.2222
6	1454	OC	14	23	38.3333	31.6667	30	46.6667	28.3333	25	40	28.3333	31.6667		-9.52381	-24.4444	-17.0732	9.52381								8	1426	OC	38.3333	33.3333	28.3333	16.6667	70	13.3333	13.3333	61.6667	25		-6.97674	61.5385	64.4444
7	1454	OC																								8	1427	OC
8	1454	OC	4	8	40	31.6667	28.3333	45	31.6667	23.3333	40	26.6667	33.3333		-11.6279	-17.3913	-20	11.6279								8	1428	OC
9	1454	OC																								8	1430	OC	45	43.3333	11.6667	46.6667	43.3333	10	46.6667	41.6667	11.6667		-1.88679	-3.7037	-5.66038
1	1456	OC																								8	1431	OC	56.6667	15	28.3333	60	13.3333	26.6667	60	15	25		-58.1395	-63.6364	-60
2	1456	OC	121	16	20	41.6667	38.3333	26.6667	30	43.3333	21.6667	30	48.3333		35.1351	5.88235	16.129	-35.1351								8	1435	OC	50	18.3333	31.6667	40	16.6667	43.3333	28.3333	13.3333	58.3333		-46.3415	-41.1765	-36
3	1456	OC	14	23	33.3333	23.3333	43.3333	35	23.3333	41.6667	30	26.6667	43.3333		-17.6471	-20	-5.88235	17.6471								8	1440	OC	46.6667	36.6667	16.6667	48.3333	35	16.6667	45	35	20		-12	-16	-12.5
4	1456	OC	0	3	40	21.6667	38.3333	18.3333	41.6667	40	21.6667	36.6667	41.6667		-29.7297	38.8889	25.7143	29.7297								8	1443	OC	33.3333	33.3333	33.3333	31.6667	33.3333	35	41.6667	33.3333	25		0	2.5641	-11.1111
5	1456	OC																								8	1444	OC	33.3333	48.3333	18.3333	36.6667	48.3333	15	28.3333	51.6667	20		18.3673	13.7255	29.1667
6	1456	OC	99	17	18.3333	41.6667	40	16.6667	48.3333	35	21.6667	43.3333	35		38.8889	48.7179	33.3333	-38.8889								8	1445	OC	51.6667	26.6667	21.6667	45	50	5	38.3333	50	11.6667		-31.9149	5.26316	13.2075
7	1456	OC	10	24	18.3333	45	36.6667	31.6667	26.6667	41.6667	20	48.3333	31.6667		42.1053	-8.57143	41.4634	-42.1053								8	1448	OC
8	1456	OC	3	6	16.6667	51.6667	31.6667	21.6667	36.6667	41.6667	16.6667	43.3333	40		51.2195	25.7143	44.4444	-51.2195								8	1449	OC	31.6667	60	8.33333	28.3333	46.6667	25	35	53.3333	11.6667		30.9091	24.4444	20.7547
9	1456	OC	48	11	23.3333	33.3333	43.3333	21.6667	38.3333	40	23.3333	41.6667	35		17.6471	27.7778	28.2051	-17.6471								8	1450	OC	23.3333	58.3333	18.3333	21.6667	68.3333	10	25	50	25		42.8571	51.8519	33.3333
1	1459	OC																								8	1451	OC	28.3333	48.3333	23.3333	25	45	30	25	46.6667	28.3333		26.087	28.5714	30.2326
2	1459	OC	3	6	41.6667	35	23.3333	28.3333	38.3333	33.3333	31.6667	40	28.3333		-8.69565	15	11.6279	8.69565								8	1453	OC	30	45	25	38.3333	45	16.6667	38.3333	41.6667	20		20	8	4.16667
3	1459	OC	106	13	35	40	25	25	46.6667	28.3333	26.6667	35	38.3333		6.66667	30.2326	13.5135	-6.66667								8	1454	OC	40	31.6667	28.3333	45	31.6667	23.3333	40	26.6667	33.3333		-11.6279	-17.3913	-20
4	1459	OC	34	20	35	40	25	25	46.6667	28.3333	26.6667	35	38.3333		6.66667	30.2326	13.5135	-6.66667								8	1456	OC	16.6667	51.6667	31.6667	21.6667	36.6667	41.6667	16.6667	43.3333	40		51.2195	25.7143	44.4444
5	1459	OC																								8	1459	OC	30	38.3333	31.6667	25	48.3333	26.6667	36.6667	41.6667	21.6667		12.1951	31.8182	6.38298
6	1459	OC	0	2	26.6667	43.3333	30	30	43.3333	26.6667	31.6667	35	33.3333		23.8095	18.1818	5	-23.8095								8	1460	OC
7	1459	OC																								8	1463	OC	40	41.6667	18.3333	40	40	20	38.3333	38.3333	23.3333		2.04082	0	0
8	1459	OC	73	18	30	38.3333	31.6667	25	48.3333	26.6667	36.6667	41.6667	21.6667		12.1951	31.8182	6.38298	-12.1951								8	1464	OC	31.6667	33.3333	35	36.6667	35	28.3333	31.6667	38.3333	30		2.5641	-2.32558	9.52381
9	1459	OC																								8	1466	OC	28.3333	28.3333	43.3333	35	30	35	23.3333	36.6667	40		0	-7.69231	22.2222
1	1460	OC																								9	1402	OC	36.6667	41.6667	21.6667	31.6667	45	23.3333	30	48.3333	21.6667		6.38298	17.3913	23.4043
2	1460	OC	0	1	38.3333	35	26.6667	25	48.3333	26.6667	26.6667	50	23.3333		-4.54545	31.8182	30.4348	4.54545								9	1403	OC	30	48.3333	21.6667	25	46.6667	28.3333	30	43.3333	26.6667		23.4043	30.2326	18.1818
3	1460	OC	3	7	38.3333	35	26.6667	38.3333	48.3333	13.3333	36.6667	45	18.3333		-4.54545	11.5385	10.2041	4.54545								9	1404	OC	21.6667	50	28.3333	35	43.3333	21.6667	38.3333	36.6667	25		39.5349	10.6383	-2.22222
4	1460	OC	126	14	35	40	25	35	43.3333	21.6667	35	35	30		6.66667	10.6383	0	-6.66667								9	1406	OC	53.3333	31.6667	15	55	21.6667	23.3333	48.3333	30	21.6667		-25.4902	-43.4783	-23.4043
5	1460	OC	24	21	30	45	25	36.6667	40	23.3333	38.3333	40	21.6667		20	4.34783	2.12766	-20								9	1407	OC	20	58.3333	21.6667	18.3333	56.6667	25	15	55	30		48.9362	51.1111	57.1429
6	1460	OC	2	28	40	35	25	35	48.3333	16.6667	36.6667	50	13.3333		-6.66667	16	15.3846	6.66667								9	1414	OC	53.3333	31.6667	15	33.3333	46.6667	20	30	50	20		-25.4902	16.6667	25
7	1460	OC	0	3	36.6667	41.6667	21.6667	33.3333	43.3333	23.3333	36.6667	41.6667	21.6667		6.38298	13.0435	6.38298	-6.38298								9	1415	OC	38.3333	56.6667	5	45	46.6667	8.33333	41.6667	43.3333	15		19.2982	1.81818	1.96078
8	1460	OC																								9	1416	OC	53.3333	25	21.6667	56.6667	16.6667	26.6667	41.6667	35	23.3333		-36.1702	-54.5455	-8.69565
9	1460	OC	99	17	33.3333	41.6667	25	31.6667	35	33.3333	35	40	25		11.1111	5	6.66667	-11.1111								9	1417	OC	40	46.6667	13.3333	38.3333	43.3333	18.3333	36.6667	45	18.3333		7.69231	6.12245	10.2041
1	1463	OC																								9	1419	OC	26.6667	38.3333	35	23.3333	33.3333	43.3333	31.6667	36.6667	31.6667		17.9487	17.6471	7.31707
2	1463	OC	0	2	35	36.6667	28.3333	40	36.6667	23.3333	31.6667	40	28.3333		2.32558	-4.34783	11.6279	-2.32558								9	1420	OC	26.6667	35	38.3333	23.3333	33.3333	43.3333	30	30	40		13.5135	17.6471	0
3	1463	OC																								9	1421	OC	45	31.6667	23.3333	53.3333	28.3333	18.3333	51.6667	31.6667	16.6667		-17.3913	-30.6122	-24
4	1463	OC	121	16	40	36.6667	23.3333	50	35	15	33.3333	36.6667	30		-4.34783	-17.6471	4.7619	4.34783								9	1423	OC	21.6667	58.3333	20	18.3333	56.6667	25	20	63.3333	16.6667		45.8333	51.1111	52
5	1463	OC	14	23	33.3333	43.3333	23.3333	33.3333	46.6667	20	38.3333	43.3333	18.3333		13.0435	16.6667	6.12245	-13.0435								9	1424	OC	21.6667	46.6667	31.6667	18.3333	55	26.6667	25	53.3333	21.6667		36.5854	50	36.1702
6	1463	OC	2	5	33.3333	45	21.6667	43.3333	35	21.6667	43.3333	38.3333	18.3333		14.8936	-10.6383	-6.12245	-14.8936								9	1426	OC	38.3333	41.6667	20	8.33333	71.6667	20	13.3333	66.6667	20		4.16667	79.1667	66.6667
7	1463	OC	77	12	40	41.6667	18.3333	40	40	20	38.3333	38.3333	23.3333		2.04082	0	0	-2.04082								9	1427	OC
8	1463	OC	24	21	40	41.6667	18.3333	40	40	20	38.3333	38.3333	23.3333		2.04082	0	0	-2.04082								9	1428	OC	36.6667	48.3333	15	36.6667	46.6667	16.6667	33.3333	48.3333	18.3333		13.7255	12	18.3673
9	1463	OC	3	26	33.3333	51.6667	15	41.6667	46.6667	11.6667	40	46.6667	13.3333		21.5686	5.66038	7.69231	-21.5686								9	1430	OC	46.6667	40	13.3333	50	41.6667	8.33333	48.3333	43.3333	8.33333		-7.69231	-9.09091	-5.45455
1	1464	OC																								9	1431	OC	58.3333	16.6667	25	60	13.3333	26.6667	46.6667	20	33.3333		-55.5556	-63.6364	-40
2	1464	OC																								9	1435	OC	30	25	45	13.3333	30	56.6667	16.6667	38.3333	45		-9.09091	38.4615	39.3939
3	1464	OC	14	23	30	41.6667	28.3333	30	40	30	28.3333	38.3333	33.3333		16.2791	14.2857	15	-16.2791								9	1440	OC	51.6667	28.3333	20	46.6667	30	23.3333	55	31.6667	13.3333		-29.1667	-21.7391	-26.9231
4	1464	OC	0	1	33.3333	33.3333	33.3333	31.6667	31.6667	36.6667	25	38.3333	36.6667		0	0	21.0526	0								9	1443	OC	33.3333	38.3333	28.3333	26.6667	45	28.3333	48.3333	33.3333	18.3333		6.97674	25.5814	-18.3673
5	1464	OC	4	8	23.3333	45	31.6667	30	33.3333	36.6667	33.3333	40	26.6667		31.7073	5.26316	9.09091	-31.7073								9	1444	OC	33.3333	48.3333	18.3333	38.3333	43.3333	18.3333	43.3333	43.3333	13.3333		18.3673	6.12245	0
6	1464	OC	131	15	23.3333	38.3333	38.3333	25	38.3333	36.6667	23.3333	43.3333	33.3333		24.3243	21.0526	30	-24.3243								9	1445	OC	46.6667	36.6667	16.6667	51.6667	45	3.33333	38.3333	48.3333	13.3333		-12	-6.89655	11.5385
7	1464	OC	18	22	35	33.3333	31.6667	31.6667	41.6667	26.6667	31.6667	38.3333	30		-2.43902	13.6364	9.52381	2.43902								9	1448	OC	13.3333	70	16.6667	10	68.3333	21.6667	20	61.6667	18.3333		68	74.4681	51.0204
8	1464	OC	0	3	31.6667	33.3333	35	36.6667	35	28.3333	31.6667	38.3333	30		2.5641	-2.32558	9.52381	-2.5641								9	1449	OC	38.3333	45	16.6667	33.3333	48.3333	18.3333	36.6667	50	13.3333		8	18.3673	15.3846
9	1464	OC	4	8	30	38.3333	31.6667	26.6667	41.6667	31.6667	30	43.3333	26.6667		12.1951	21.9512	18.1818	-12.1951								9	1450	OC	18.3333	63.3333	18.3333	25	53.3333	21.6667	20	60	20		55.102	36.1702	50
1	1466	OC																								9	1451	OC	25	51.6667	23.3333	23.3333	41.6667	35	21.6667	46.6667	31.6667		34.7826	28.2051	36.5854
2	1466	OC																								9	1453	OC	35	43.3333	21.6667	40	36.6667	23.3333	40	45	15		10.6383	-4.34783	5.88235
3	1466	OC																								9	1454	OC
4	1466	OC	34	20	25	40	35	20	40	40	25	45	30		23.0769	33.3333	28.5714	-23.0769								9	1456	OC	23.3333	33.3333	43.3333	21.6667	38.3333	40	23.3333	41.6667	35		17.6471	27.7778	28.2051
5	1466	OC	2	27	33.3333	28.3333	38.3333	25	38.3333	36.6667	23.3333	43.3333	33.3333		-8.10811	21.0526	30	8.10811								9	1459	OC
6	1466	OC	3	6	25	28.3333	46.6667	26.6667	28.3333	45	31.6667	31.6667	36.6667		6.25	3.0303	0	-6.25								9	1460	OC	33.3333	41.6667	25	31.6667	35	33.3333	35	40	25		11.1111	5	6.66667
7	1466	OC	106	13	35	23.3333	41.6667	25	35	40	33.3333	31.6667	35		-20	16.6667	-2.5641	20								9	1463	OC	33.3333	51.6667	15	41.6667	46.6667	11.6667	40	46.6667	13.3333		21.5686	5.66038	7.69231
8	1466	OC	18	22	28.3333	28.3333	43.3333	35	30	35	23.3333	36.6667	40		0	-7.69231	22.2222	0								9	1464	OC	30	38.3333	31.6667	26.6667	41.6667	31.6667	30	43.3333	26.6667		12.1951	21.9512	18.1818
9	1466	OC	2	27	33.3333	25	41.6667	26.6667	26.6667	46.6667	28.3333	26.6667	45		-14.2857	0	-3.0303	14.2857								9	1466	OC	33.3333	25	41.6667	26.6667	26.6667	46.6667	28.3333	26.6667	45		-14.2857	0	-3.0303
	Mean				31.898	40.4824	27.8331	30.6131	42.6071	26.7679	30.6643	43.274	26.0617														Mean		31.898	40.4824	27.8331	30.6131	42.6071	26.7679	30.6643	43.274	26.0617
	St Dev.				11.3431	12.2888	10.3542	11.5	12.4318	10.4422	10.6035	11.7959	9.74322														St Dev.		11.3431	12.2888	10.3542	11.5	12.4318	10.4422	10.6035	11.7959	9.74322
	Max				81.6667	73.3333	77.7778	83.3333	80	60	76.6667	75	58.3333																				80
	Min				6.66667	3.33333	5	5	5	3.33333	10	6.66667	6.66667
[truncated: 1 more columns]
